# Supplementary material for: Trends and Emerging Hotspots in Toxicology of Chironomids: A Comprehensive Bibliometric Analysis
Source: Insects. 2025 Jun 17;16(6):639. doi: 10.3390/insects16060639 (PMC12194523; doi:10.3390/insects16060639)
Supplement: Supplementary file 1 [file insects-16-00639-s001.zip]

Archive with 1 entries (1 files):
- insects-3672684-supplementary.xls
