# Supplementary material for: Trends and Emerging Hotspots in Toxicology of Chironomids: A Comprehensive Bibliometric Analysis
Source: Insects. 2025 Jun 17;16(6):639. doi: 10.3390/insects16060639 (PMC12194523; doi:10.3390/insects16060639)
Supplement: Supplementary file 1 [file insects-16-00639-s001.zip › insects-3672684-supplementary.xls]

## Sheet: Table S1
Rank	Publication Type	Authors	Book Authors	Group Authors	Book Group Authors	Researcher Ids	ORCIDs	Book Editors	Author - Arabic	Grant Principal Investigator	Grant Co Principal Investigator	Article Title	Article Title - SciELO	Article Title - SciELO	Article Title - Chinese	Article Title - Russian	Patent Number	Patent Assignee	Source Title - Arabic	Source Title	Source Title - Korean	Book Series Title	Book Series Subtitle	Volume	Issue	Special Issue	Meeting Abstract	Start Page	End Page	Article Number	Version	Version History	DOI	Book DOI	License Name	License URI	License Description	Early Access Date	Supplement	Document Type	Publication Date	Publication Year	Abstract	Abstract - Foreign	Abstract - English Transliteration	Abstract - Foreign	Abstract - Korean	Conference Title	Conference Date
1	J	Araujo, Ronnilda Maria Goncalves; Schafaschek, Ana Marta; Bezerra, Cinara Wanderlea Felix; Nogueira, Diego Jose; Grassi, Marco Tadeu; Navarro-Silva, Mario Antonio; Figueiredo, Bruno Renaly Souza				Nogueira, Diego/U-3893-2019; Grassi, Marco/F-9337-2012; Araujo, Ronnilda/LFT-0618-2024; Figueiredo, Bruno/K-8361-2014	Schafaschek, Ana Marta/0000-0002-9412-9504; Figueiredo, Bruno/0000-0002-8750-808X					Water pollution caused by ash from grassland fires alters the molecular, biochemical, and morphological biomarkers of non-biting midge larvae.								Journal of hazardous materials				485				136914	136914				10.1016/j.jhazmat.2024.136914							Journal Article	2025-Mar-05	2025	The frequency and intensity of wildfires have been increasing in many parts of the world, which may result in biodiversity loss. Wildfires can devastate plant communities, generating toxic ash that pollutes watercourses through runoff. However, our understanding of the effects of ash exposure on aquatic biodiversity is still limited. Here, Chironomus sancticaroli larvae were exposed to various co…
2	J	Stoll, V Sophie; Roder, Nina; Gerstle, Verena; Manfrin, Alessandro; Schwenk, Klaus				Roder, Nina/JDW-7696-2023; Schwenk, Klaus/IUP-4121-2023	Manfrin, Alessandro/0000-0001-5259-980X					Effects of Bti on the diversity and community composition of three Chironomidae subfamilies across different micro-habitats.								Environmental pollution (Barking, Essex : 1987)				366				125490	125490				10.1016/j.envpol.2024.125490							Journal Article	2025-Feb-01	2025	The mosquito control agent Bacillus thuringiensis subsp. israelensis (Bti) is considered environmentally friendly due to its highly specific mode of action. Nevertheless, adverse effects of Bti have been observed in non-biting midges of the family Chironomidae. In this study, we applied the maximum field rate of Bti three times from April to May to six out of twelve floodplain pond mesocosms. Chi…
3	J	Ogura, A. P.; Dias, M. A.; Marestoni, I. F.; Bernegossi, A. C.; Felipe, M. C.; Montagner, C. C.; Espindola, E. L. G.				Amaral Dias, Mariana/AET-8787-2022; Felipe, Mayara/AAY-1811-2021; Bernegossi, Aline/IZP-6859-2023; Espindola, Evaldo/H-7053-2012; Ogura, Allan/P-3784-2018	Felipe, Mayara Caroline/0000-0003-4728-5958; Espindola, Evaldo/0000-0003-1700-9661; Ogura, Allan/0000-0001-8549-5820; Bernegossi, Aline Christine/0000-0002-8237-6567; Amaral Dias, Mariana/0000-0003-0639-5288					Chemical and ecotoxicological assessment of the uptake of pesticides 2,4-D and fipronil by free-floating aquatic macrophytes								INTERNATIONAL JOURNAL OF ENVIRONMENTAL SCIENCE AND TECHNOLOGY													10.1007/s13762-024-06287-z					DEC 2024		Article; Early Access		2024	Aquatic ecosystems face widespread contamination from agricultural activities, particularly from pesticides that threaten non-target organisms. Free-floating aquatic macrophytes can be used in the phytoremediation of pesticides, helping to reduce their residual ecotoxicity. This study aimed to assess the uptake of 2,4-D and fipronil by free-floating aquatic macrophytes Salvinia auriculata, Eichho…
4	J	Stojkovic Piperac, Milica; Stojanovic, Katarina; Milosevic, Djuradj; Cvijanovic, Dusanka; Zivic, Ivana					Cvijanovic, Dusanka/0000-0001-8732-1269					Taxonomic and functional traits of macroinvertebrate community along fish farming pollution gradient: Taxonomic sufficiency for reliable bioassessment.								The Science of the total environment				955				177128	177128				10.1016/j.scitotenv.2024.177128							Journal Article	2024-Dec-10	2024	The expansion of fish farming globally, driven by rising demand for fish as a food source, has raised substantial environmental concerns due to its impact on aquatic ecosystems. This study investigates the effects of fish farming effluents on taxonomic and functional diversity of macroinvertebrate community and test how taxonomic resolution impacts their effectiveness as pollution indicators. Mac…
5	J	Gallitelli, L; Cera, A; Scalici, M; Sodo, A; Di Gioacchino, M; Luzi, B; Hortas, F; Green, A J; Coccia, C				; Di Gioacchino, Michael/AAD-1815-2020; Coccia, Cristina/C-6105-2015	Cera, Alessandra/0000-0002-5296-8991; Di Gioacchino, Michael/0000-0001-7465-2456; Coccia, Cristina/0000-0002-0832-2050					Plastic ingestion in aquatic insects: Implications of waterbirds and landfills and association with stable isotopes.								The Science of the total environment				954				176707	176707				10.1016/j.scitotenv.2024.176707							Journal Article	2024-Dec-01	2024	Wetlands provide numerous ecosystem services including freshwater purification. Nonetheless, their functionality is continuously impacted by many pollutants. Plastics are considered as an emerging threat for these ecosystems, but only recently have studies began to focus on plastic and microplastic (MP) contamination in wetlands, especially in biota. This study aims to investigate the abundance o…
6	J	Khan, Mohsin; Johnson, Kelly										Microplastics alter toxicity of the insecticide Bacillus thuringiensis israelensis to chironomid larvae in different ways depending on particle size.								The Science of the total environment				954				176637	176637				10.1016/j.scitotenv.2024.176637							Journal Article	2024-Dec-01	2024	Microplastics (<5mm) are emerging freshwater contaminants that can have a wide range of effects on aquatic biota. One concern is that combined effects of microplastics (MPs) with other stressors, such as co-occurring contaminants in urban or agricultural runoff may be significant even when the direct effects of MPs may be modest. Despite the frequent detection of both insecticides and MPs in fres…
7	J	Liu, Tong; Yan, Saihong; Sun, Wei; You, Xiangwei; Zheng, Lei; Wang, Xiuguo				sun, wei/HSG-8215-2023						Analysis of the stereoselective fate and toxicity of penflufen in the water-sediment system for risk reduction								ENVIRONMENT INTERNATIONAL				194						109159			10.1016/j.envint.2024.109159					NOV 2024		Article	DEC 2024	2024	Chiral succinate dehydrogenase inhibitor (SDHI) fungicides are widely used in agricultural production, but there is insufficient research on their environmental risk in water-sediment ecosystems. Here, the stereoselective fate and toxic effects of the chiral SDHI fungicide, penflufen, in the water-sediment system were investigated. The results showed that S-penflufen is more persistent in water, …
8	J	Belevitch, Olga; Yurchenko, Yuri; Kharlamova, Daria; Shatalova, Elena; Agrikolyanskaya, Natalia; Subbotina, Anna; Ignatieva, Anastasia; Tokarev, Yuri; Martemyanov, Vyacheslav										Ecological safety of insecticide based on entomopathogenic virus DsCPV-1 for nontarget invertebrates.								Scientific reports				14	1			29093	29093				10.1038/s41598-024-78471-7							Journal Article	2024 Nov 24	2024	For the first time under laboratory conditions, the virulence of a unique cypovirus strain, DsCPV-1, which has broad host specificity, was tested on nontarget aquatic organisms (natural species: Gammarus lacustris, Anopheles messeae, Coenagrion lunulatum, Cloeon robusta, Chironomus sp., Ilyocoris cimicoides, and Plea minutissima; laboratory species: Aedes aegypti and Daphnia magna), a terrestrial…
9	J	Hong, Cheol; Suman, Thodhal Yoganandham; Ji, Chang Woo; Kong, Dong-Soo; Kwak, Ihn-Sil					Kwak, Ihn-Sil/0000-0002-1010-3965					Heavy metal bioaccumulation based on seasonal monsoon impact in benthic macroinvertebrates of Korean streams.								Chemosphere				368				143749	143749				10.1016/j.chemosphere.2024.143749							Journal Article	2024-Nov	2024	This study investigates the influence of seasonal monsoon flooding on heavy metal contamination and bioaccumulation in benthic macroinvertebrate communities within a stream ecosystem. We analyzed sediment and benthic macroinvertebrate samples for eight heavy metals [zinc (Zn), chromium (Cr), nickel (Ni), lead (Pb), copper (Cu), arsenic (As), cadmium (Cd), and mercury (Hg)]) before (BF) and after …
10	J	Trabulo, Jose; Pradhan, Arunava; Pascoal, Claudia; Cassio, Fernanda				Pradhan, Arunava/E-6943-2014; Pascoal, Claudia/C-4072-2009; Cassio, Fernanda/A-6653-2011	Pradhan, Arunava/0000-0002-9485-9777; Pascoal, Claudia/0000-0002-2018-4201; Cassio, Fernanda/0000-0003-3924-3280; Trabulo, Jose Miguel Castro/0000-0003-4442-2347					Microplastics and silver nanoparticles compromise detrital food chains in streams through effects on microbial decomposers and invertebrate detritivores.								Chemosphere				367				143656	143656				10.1016/j.chemosphere.2024.143656							Journal Article	2024-Nov	2024	Abundance of microplastics (MPs) in freshwater ecosystems has become an emerging concern due to their persistence, toxicity and potential interactions with other contaminants. Silver nanoparticles (Ag-NPs), which share common sources with MPs (e.g., personal care products), are also a subject of concern. Thus, the high probability of co-occurrence of both contaminants raises additional apprehensi…
11	J	Bownik, Adam; Wlodkowic, Donald; Pawlik-Skowronnska, Barbara; Mieczan, Tomasz				Wlodkowic, Donald/F-2431-2010; Bownik, Adam/U-4755-2018	Wlodkowic, Donald/0000-0002-0780-3362; Bownik, Adam/0000-0003-3623-838X					Behavioral Responses of Chironomus aprilinus Larvae as Proxies for Cyanobacterial Metabolite Interactions: Insights from Ternary Combinations								ENVIRONMENTAL SCIENCE & TECHNOLOGY				58	43			19199	19210				10.1021/acs.est.4c07823					OCT 2024		Article	OCT 15 2024	2024	This study aimed to assess the behavioral responses (immobilization, horizontal and vertical motility, and response to light) of Chironomus aprilinus larvae exposed to individual cyanobacterial metabolites aeruginosin 98B (AER-B), anabaenopeptin-B (ANA-B), and cylindrospermopsin (CYL), and their binary and ternary mixtures. The investigation revealed that single metabolites ANA-B and CYL exhibite…
12	J	Wei, Fenghua; Gu, Weiwen; Zhang, Fengru; Wu, Shuangxin										Paralysis caused by dinotefuran at environmental concentration via interfering the Ca2+-ROS-mitochondria pathway in Chironomus kiiensis								FRONTIERS IN PUBLIC HEALTH				12						1468384			10.3389/fpubh.2024.1468384							Article	OCT 2 2024	2024	Introduction Dinotefuran as the third-generation of neonicotinoid insecticides is extensively used in agriculture worldwide, posing a potential toxic threat to non-target animals and humans. However, the chronic toxicity mechanism related to mitochondria damage of dinotefuran to non-target animals at environmental concentration is unclear. Methods In this study, the mitochondria damage and oxidat…
13	J	Tomilina, I. I.; Lozhkina, R. A.; Grebenyuk, L. P.				Lozhkina, Roza/R-2797-2016						Toxicological Studies of Water and Bottom Sediments of the Uglich Reservoir in 2012-2020								INLAND WATER BIOLOGY				17	5			900	915				10.1134/S1995082924700561							Article	OCT 2024	2024	AbstractA long-term assessment of the toxicological condition of certain areas of the Uglich Reservoir is given based on the results of the bioassay of water and bottom sediments. During the research period of 2012-2020, there was a tendency for a reduction in the toxicity of water in all sections of the reservoir. The maximum values of reproductive indicators of Ceriodaphnia affinis were registe…
14	J	Tettey, Pamela A.; Fujii, Sotaro; Saito, Hidetoshi; Sambongi, Yoshihiro; Kawai, Koichiro				SAMBONGI, Yoshihiro/G-8882-2019						Thermal tolerance of larvae of seven Chironomus species and up-regulation of heat shock protein-coding genes in Chironomus sulfurosus								LIMNOLOGY				26	1			125	133				10.1007/s10201-024-00765-6					SEP 2024		Article	JAN 2025	2025	Global warming directly and indirectly affects the biology and ecology of aquatic insects. Chironomids are ubiquitous on the earth and are suitable for systematic analysis of the warming effect on insects. Here, we measured the survival rate for the fourth-instar larvae of seven Chironomus species at different temperatures. The mid-temperature for survival after 1-h temperature exposure to Chiron…
15	J	Kumar, Anu; Batley, Graeme E.; Adams, Merrin; Nguyen, Thao, V; Nidumolu, Bhanu; Nguyen, Huong; Gregg, Adrienne; Cassidy, Michele; Besley, Colin H.				Adams, Merrin/F-3513-2011						Ecotoxicological assessment of sanitary sewer overflows and rainfall dynamics offers insights into conditions for potential adverse ecological outcomes								SCIENCE OF THE TOTAL ENVIRONMENT				953						175924			10.1016/j.scitotenv.2024.175924					SEP 2024		Article	NOV 25 2024	2024	Sewer overflows are an environmental concern due to their potential to introduce contaminants that can adversely affect downstream aquatic ecosystems. As these overflows can occur during rainfall events, the influence of rainwater ingress from inflow and infiltration on raw untreated wastewater (influent) within the sewer is a critical factor influencing the dilution and toxicity of the contamina…
16	J	Rasmussen, Sofie B.; Bosker, Thijs; Barmentlo, S. Henrik; Berglund, Olof; Vijver, Martina G.				Vijver, Martina/K-7831-2013	Vijver, Martina/0000-0003-2999-1605					Non-conventional endpoints show higher sulfoxaflor toxicity to Chironomus riparius than conventional endpoints in a multistress environment								AQUATIC TOXICOLOGY				275						107074			10.1016/j.aquatox.2024.107074					SEP 2024		Article	OCT 2024	2024	Evidence grows that standard toxicity testing might underestimate the environmental risk of neurotoxic insecticides. Behavioural endpoints such as locomotion and mobility have been suggested as sensitive and ecologically relevant additions to the standard tested endpoints. Possible interactive effects of chemicals and additional stressors are typically overlooked in standardised testing. Therefor…
17	J	Wei, Fenghua; Wu, Shuangxin; Li, Long										Long-term exposure to environmental concentration of dinotefuran disrupts ecdysis and sex ratio by dysregulating related gene expressions in Chironomus kiinensis								FRONTIERS IN ENDOCRINOLOGY				15						1459329			10.3389/fendo.2024.1459329							Article	SEP 5 2024	2024	Introduction: Currently, although there have been a few reports on the endocrine-disrupting effects of neonicotinoids, the effect on Chironomidae during long-term exposure remains unknown. Methods: Ecdysis and sex ratio, along with ecdysone-relevant gene expressions of representative neonicotinoid dinotefuran on Chironomus kiinensis were investigated at different environmental concentrations by l…
18	J	Fuller, Neil; Suski, Jamie G.; Lanasa, Sarah; Chanov, Michael K.; Jones, Devin K.; Haskins, David L.; Quinlin, Kathryn A.; Wigren, Maggie A.; Hoverman, Jason T.; Choi, Youn J.; Sepulveda, Maria S.; Lee, Linda S.; Lotufo, Guilherme R.; Kennedy, Alan; May, Lauren; Harmon, Ashley; Biber, Thomas; Melby, Nicolas; Moore, David W.; Key, Peter B.; Chung, Katy W.; Wirth, Edward F.; Anderson, Todd A.				Hoverman, Jason/D-1756-2013; Anderson, Todd/A-2296-2012	Hoverman, Jason/0000-0002-4002-2728; Choi, Youn Jeong/0000-0003-2470-8129; Anderson, Todd/0000-0001-8176-6339					Chronic Toxicity of Per- and Polyfluoroalkyl Substance-Free Firefighting Foams to Aquatic Organisms								ENVIRONMENTAL TOXICOLOGY AND CHEMISTRY				43	11			2436	2454				10.1002/etc.5979					AUG 2024		Article	NOV 2024	2024	Amid global concern regarding the health and environmental impacts of per- and polyfluoroalkyl substances (PFAS), there is an urgent need to develop and implement alternative products without PFAS. Consequently, PFAS-free firefighting foams used for fire suppression have been developed for use in military and residential settings. To facilitate the selection of lower-risk PFAS-free foams, the pre…
19	J	Xu, Shuyan; Zhu, Pengfeng; Wang, Caiqin; Zhang, Daoyong; Zhang, Ming; Pan, Xiangliang				Zhang, Daoyong/I-1036-2013; pan, xiangliang/I-1466-2014						Nanoscale exopolymer reassembly-trap mechanism determines contrasting PFOS exposure patterns in aquatic animals with different feeding habitats: A nano-visualization study								JOURNAL OF HAZARDOUS MATERIALS				478						135515			10.1016/j.jhazmat.2024.135515					AUG 2024		Article	OCT 5 2024	2024	The behavior and fate of PFOS (perfluorooctanesulfonate) in the aquatic environment have received great attention due to its high toxicity and persistence. The nanoscale supramolecular mechanisms of interaction between PFOS and ubiquitous EPS (exopolymers) remain unclear though EPS have been widely-known to influence the bioavailability of PFOS. Typically, the exposure patterns of PFOS in aquatic…
20	J	Rigano, Lorenzo; Schmitz, Markus; Hollert, Henner; Linnemann, Volker; Krauss, Martin; Pfenninger, Markus				Schmitz, Markus/KLZ-3928-2024; Hollert, Henner/A-1027-2009; Krauss, Martin/E-1672-2012	Schmitz, Markus/0000-0003-0522-6351; Hollert, Henner/0000-0001-5776-5619; Krauss, Martin/0000-0002-0362-4244; Linnemann, Volker/0000-0003-1157-976X; Pfenninger, Markus/0000-0002-1547-7245					Mind your tyres: The ecotoxicological impact of urban sediments on an aquatic organism								SCIENCE OF THE TOTAL ENVIRONMENT				951						175597			10.1016/j.scitotenv.2024.175597					AUG 2024		Article	NOV 15 2024	2024	The presence of tyre and road wear particles (TRWP) in the environment is an underestimated threat due to their potential impact on ecosystems and human health. However, their mode of action and potential impacts on aquatic ecosystems remain largely unknown. In the present study, we adopted a sediment exposure scenario to investigate the influence of sediment coming from an urban runoff sedimenta…
21	J	da Silva Pinto, Thandy Junio; Martinez-Guitarte, Jose-Luis; Dias, Mariana Amaral; Montagner, Cassiana Carolina; Gaeta Espindola, Evaldo Luiz; Muniz-Gonzalez, Ana-Belen				Raimundo, Cassiana/L-1198-2014; Muñiz-González, Ana-Belén/S-6396-2019; Amaral Dias, Mariana/AET-8787-2022; Pinto, Thandy/CAH-3515-2022	Muniz Gonzalez, Ana Belen/0000-0001-8285-7582; Pinto, Thandy Junio da Silva/0000-0003-1640-8329; Amaral Dias, Mariana/0000-0003-0639-5288					New insights about the toxicity of 2,4-D: Gene expression analysis reveals modulation on several subcellular responses in Chironomus riparius								PESTICIDE BIOCHEMISTRY AND PHYSIOLOGY				204						106088			10.1016/j.pestbp.2024.106088					AUG 2024		Article	SEP 2024	2024	Herbicides are the main class of pesticides applied in crops and are capable of polluting the surrounding freshwater system; thus, understanding their impact on non-target species, whose mechanism of action is not described, helps to elucidate the real risks of these pollutants to the environment. 2,4-dichlorophenoxyacetic acid (2,4-D) is frequently detected in water and, due to its persistence, …
22	J	Gabrielyan, Bardukh; Asatryan, Vardan; Kobelyan, Hripsime; Khosrovyan, Alla				Khosrovyan, Alla/AAR-9532-2021						The sediment of a river having ''good ecological status turned out to be toxic to midge Chironomus riparius larvae: Implication for environmental monitoring?								ECOTOXICOLOGY AND ENVIRONMENTAL SAFETY				283						116855			10.1016/j.ecoenv.2024.116855					AUG 2024		Article	SEP 15 2024	2024	Globally, monitoring of the surface waters is largely limited to the physico-chemical analysis of water in rivers and lakes. Sediment state in the aquatic systems including sediment chemical content or the structure and diversity of benthic communities or ecotoxicological studies with natural sediments remains largely overlooked by the monitoring programs. Hence we assessed the potential toxicity…
23	J	Ikayaja, Eunice O.; Babalola, Gideon A.; Zabbey, Nenibarini; Arimoro, Francis O.				Arimoro, Francis/AAV-2783-2020	Ikayaja, Eunice/0000-0001-9470-5316					Agricultural-Derived organochlorine pesticide residues impact on macroinvertebrate community in an Afrotropical Stream								HELIYON				10	14					e34606			10.1016/j.heliyon.2024.e34606					JUL 2024		Article	JUL 30 2024	2024	This study evaluated the impact of pesticide application through agricultural activities in Chanchaga River, Nigeria, using macroinvertebrate data sets obtained for six months (September 2021-February 2022). Four (4) stations, characterized by various agricultural activities, were sampled along the river. Analysis of the water samples for organochlorine pesticide residues (OCP) using Gas Chromato…
24	J	Kolbenschlag, Sara; Pietz, Sebastian; Roder, Nina; Schwenk, Klaus; Bundschuh, Mirco				Schwenk, Klaus/IUP-4121-2023; Bundschuh, Mirco/H-4559-2014	Kolbenschlag, Sara/0000-0003-2545-6517; Bundschuh, Mirco/0000-0003-4876-220X					Phenotypic adaptation of Chironomus riparius to chronic Bti exposure: effects on emergence time and nutrient content								AQUATIC TOXICOLOGY				273						107013			10.1016/j.aquatox.2024.107013					JUL 2024		Article	AUG 2024	2024	Insects with aquatic larval and terrestrial adult life stages are a key component of coupled aquatic-terrestrial ecosystems. Thus, stressors applied to water bodies adversely affecting those larvae have the potential to influence the riparian zone through altered emergence, with differences in prey availability, timing, or nutrition. In this study, the common model organism Chironomus riparius, ,…
25	J	Doria, Halina Binde; Wagner, Vivian; Foucault, Quentin; Pfenninger, Markus					Pfenninger, Markus/0000-0002-1547-7245					Unveiling population-specific outcomes: Examining life cycle traits of different strains of Chironomus riparius exposed to microplastics and cadmium questions generality of ecotoxicological results								PLOS ONE				19	7					e0304739			10.1371/journal.pone.0304739							Article	JUL 10 2024	2024	Ecotoxicological tests used for risk assessment of toxicants and its mixtures rely both on classical life-cycle endpoints and bioindicator organisms usually derived from long-term laboratory cultures. While these cultures are thought to be comparable among laboratories and more sensitive than field organisms, it is not well investigated whether this assumption is met. Therefore, we aimed to inves…
26	J	Roy, J. W.; Grapentine, L.					Grapentine, Lee/0000-0002-2489-0154; Roy, James/0000-0002-1804-2917					Insights into In Situ Benthic Caging Tests for Ecotoxicity Assessments Targeting Discharging Groundwater Contaminant Plumes								ARCHIVES OF ENVIRONMENTAL CONTAMINATION AND TOXICOLOGY				87	1			78	93				10.1007/s00244-024-01075-9					JUL 2024		Article	JUL 2024	2024	While in situ toxicity testing with caged organisms has been used to assess surface water and sediment contamination, no successful application to benthic organisms exposed to highly contaminated groundwater plumes discharging to surface waters has been reported. The objective of this study was to demonstrate and evaluate this application using four sets of tests performed at three previously rep…
27	J	Cai, Shenghe; Zhang, Yan; Pan, Min; Zhang, Zhizhong; Lu, Bin; Tian, Cuicui; Wang, Chunbo; Fang, Tao; Wu, Xingqiang					Zhang, Zhizhong/0009-0000-4442-8322					Combined effect of freshwater salinization and harmful algae on the benthic invertebrate Chironomus pallidivittatus.								Chemosphere				359				142149	142149				10.1016/j.chemosphere.2024.142149							Journal Article	2024-Jul	2024	Global climate change as well as human activities have been reported to increase the frequency and severity of both salinization and harmful algal blooms (HABs) in many freshwater systems, but their co-effect on benthic invertebrates has rarely been studied. This study simultaneously examined the joint toxicity of salinity and different cyanobacterial diets on the behavior, development, select bi…
28	J	Gaikwad, Pallavi S; Hole, Arti; Saxena, Vibha; Choudhury, Sipra; Nath, Bimalendu B; Krishna, C Murali; Mukhopadhyaya, Rita				Nath, Bimalendu/AAP-8450-2020						Vibrational spectroscopic detection of radiation-induced structural changes in Chironomus hemoglobin.								Biochemistry and biophysics reports				38				101721	101721				10.1016/j.bbrep.2024.101721							Journal Article	2024-Jul	2024	Purpose: Chironomus hemoglobin is known to exhibit higher gamma radiation resistance compared to human hemoglobin. In the present study, we have introduced a sensitive method to analyze radiation-induced alterations in Chironomus hemoglobin using Vibrational spectroscopy and further highlighting its potential for monitoring radiotoxicity in aquatic environments.Materials and methods: Vibrational …
29	J	Zohrabi, Hamid; Chamani, Atefeh; Zamanpoore, Mehrdad; Tavabe, Kamran Rezaei				Zamanpoore, Mehrdad/C-1895-2017; Tavabe, Kamran/ABF-4694-2020; chamani, atefeh/AAN-3954-2021						Exploring the interplay between water quality parameters and aquatic fauna in a human-dominated stream network in Iran								APPLIED WATER SCIENCE				14	7					156			10.1007/s13201-024-02221-3							Article	JUL 2024	2024	Rivers and streams are dynamic linear features that undergo numerous disturbances from nearby human activities. This is particularly evident in Iranian arid regions, where agricultural activities are concentrated along these water bodies to harness their freshwater resources. This study utilized 12 stations in the Maharlu stream network to assess the impact of human activities on its water qualit…
30	J	Cabrera, Marcela; Capparelli, Mariana, V; Ortega-Andrade, Mauricio; Medina-Villamizar, Evencio Joel; Rico, Andreu				Capparelli, Mariana/P-3331-2014; Rico, Andreu/G-1102-2016	Capparelli, Mariana/0000-0002-7517-7623; Rico, Andreu/0000-0002-1820-4218; Medina Villamizar, Evencio Joel/0000-0003-0301-1656; Cabrera, Marcela/0000-0002-8059-3760					Effects of the insecticide imidacloprid on aquatic invertebrate communities of the Ecuadorian Amazon								ENVIRONMENTAL POLLUTION				357						124459			10.1016/j.envpol.2024.124459					JUN 2024		Article	SEP 15 2024	2024	Imidacloprid is a neonicotinoid insecticide that has received particular attention due to its widespread use and potential adverse effects for aquatic and terrestrial ecosystems. Its toxicity to aquatic organisms has been evaluated in central and southern Europe as well as in (sub-)tropical regions of Africa and Asia, showing high toxic potential for some aquatic insects and zooplankton taxa. How…
31	J	Zheng, Xusong; Li, Qiang; Ullah, Farman; Lu, Zhongxian; Mo, Wujia; Guo, Jiawen; Liu, Xiaowei; Xu, Hongxing; Lu, Yanhui				Ullah, Farman/AAH-5467-2019; Lu, gls19581211!/L-6918-2019						Abamectin exposure causes chronic toxicity and trypsin/chymotrypsin damages in Chironomus kiiensis Tokunaga (Diptera: Chironomidae)								PESTICIDE BIOCHEMISTRY AND PHYSIOLOGY				203						105999			10.1016/j.pestbp.2024.105999					JUN 2024		Article	AUG 2024	2024	Abamectin has been extensively used in paddy fields to control insect pests. However, little information is available regarding its effects on non-target insects. In this study, we performed acute (3rd instar larvae) and chronic toxicity (newly hatched larvae <24 h) to determine the toxicity effects of abamectin on Chironomus kiiensis. The median lethal concentration (LC50) values of 24 h and 10 …
32	J	Manfrin, A.; Mazacotte, G. A. Lopez Moreira; Spaak, J. W.; Osakpolor, S. E.; Bruehl, C. A.; Lencioni, V.; Kolbenschlag, S.; Schaefer, R. B.; Bundschuh, M.; Schulz, R.				Lencioni, Valeria/O-4738-2019; Bundschuh, Mirco/H-4559-2014	Spaak, Jurg/0000-0001-5157-9188; Manfrin, Alessandro/0000-0001-5259-980X					Modeling cumulative effects of acute exposure to toxicants on the life cycle of Chironomidae using Bti as a case study								ECOLOGICAL MODELLING				494						110768			10.1016/j.ecolmodel.2024.110768					JUN 2024		Article	AUG 2024	2024	Chironomidae are the most abundant aquatic insect group and are important in providing energy and nutrients to aquatic and terrestrial food webs. The stress response of Chironomidae can vary with environmental conditions and time of pollutant exposure, making it difficult to understand the underlying mechanisms. Here, we use a dynamic population model to predict the potential effects of anthropog…
33	J	Dong, Jiahao; Kang, Yan; Wang, Yuqi; Wu, Haiming; Hu, Zhen; Guo, Zizhang; Zhang, Jian				Wu, Haiming/M-4820-2016; WANG, Yuqi/ISB-5152-2023						Critical role of benthic fauna in enhancing nanoplastics removal in constructed wetland: Performance, fate and mechanism								JOURNAL OF HAZARDOUS MATERIALS				476						134962			10.1016/j.jhazmat.2024.134962					JUN 2024		Article	SEP 5 2024	2024	The presence of nanoplastics (NPs) in wastewater poses a considerable risk to ecosystems. Although constructed wetlands (CWs) have the potential to removal NPs, their efficiency is limited by insufficient consideration of ecosystem integrity. Herein, three typical benthic fauna ( Corbicula fluminea, Chironomus riparius and Tubifex tubifex) were added to CWs to improve the ecological integrity of …
34	J	Hallai, Luana de O.; Rani-Borges, Barbara; Pompeo, Marcelo; Queiroz, Lucas G.				Rani-Borges, Barbara/ABA-5323-2021; Queiroz, Lucas/K-8278-2014	Queiroz, Lucas/0000-0003-3305-1042; de Oliveira Hallai, Luana/0009-0004-7521-9995; Pompeo, Marcelo/0000-0002-5632-9257; Rani-Borges, Barbara/0000-0003-3738-686X					Understanding the microplastic pollution impact on Chironomus sancticaroli larvae development and emergence								KNOWLEDGE AND MANAGEMENT OF AQUATIC ECOSYSTEMS					425					12			10.1051/kmae/2024010							Article	JUN 17 2024	2024	Plastic materials are increasingly present in our lives. It is estimated that more than 360 million tonnes of plastics are produced annually worldwide. Particularly, single-use plastics represent an important segment in plastic production. In this context, plastic contamination, and consequently microplastic release, has become a growing concern for aquatic ecosystems. In this study, we investiga…
35	J	Cardoso, Diogo N.; Pestana, Joa L. T.; Silva, Ana Rita R.; Campos, Diana; Soares, Amadeu M. V. M.; Wrona, Frederick J.; Loureiro, Susana				Loureiro, Susana/B-4462-2008; Silva, Ana/HGA-7834-2022; Silva, Ana Rita/U-9780-2018; Cardoso, Diogo/V-2286-2018; Campos, Diana M/U-9808-2018; Soares, Amadeu/A-8304-2008	Silva, Ana Rita/0000-0003-0689-639X; Cardoso, Diogo/0000-0001-5754-0743; Campos, Diana M/0000-0002-3272-9360; Soares, Amadeu/0000-0003-0879-9470; Loureiro, Susana/0000-0002-5393-9623					Effects of naturally sourced bitumen samples from Alberta oil sands region (Canada) on aquatic benthic invertebrates: A case study with Chironomus riparius								SCIENCE OF THE TOTAL ENVIRONMENT				942						173496			10.1016/j.scitotenv.2024.173496					JUN 2024		Article	SEP 10 2024	2024	Athabasca oil sands in Alberta, Canada, are large bitumen deposits and are one of the world's largest petroleum reserves. This research contributes to the growing body of knowledge on the influence of this naturally occurring bitumen on freshwaters. Using laboratory-based exposure studies, we examined the life cycle responses of the aquatic midge Chironomus riparius to both naturally formed solid…
36	J	Bernegossi, Aline Christine; Castro, Gleyson Borges; Felipe, Mayara Caroline; de Souza, Tallyson Tavares Cunha; Macedo, Williane Vieira; Gorni, Guilherme Rossi; Corbi, Juliano Jose				Felipe, Mayara/AAY-1811-2021; Bernegossi, Aline/IZP-6859-2023; Castro, Gleyson/KTI-3525-2024; Corbi, Juliano/F-8060-2015	Borges Castro, Gleyson/0000-0001-5706-904X; Corbi, Juliano/0000-0003-0249-9370; Bernegossi, Aline Christine/0000-0002-8237-6567; Felipe, Mayara Caroline/0000-0003-4728-5958					Anaerobic treatment removing tetrabromobisphenol A and biota safety: How do tropical aquatic species respond to effluent toxicity over short- and long-term exposures?								WATER ENVIRONMENT RESEARCH				96	6					e11065			10.1002/wer.11065							Article	JUN 2024	2024	Wastewater containing tetrabromobisphenol A (TBBPA), a commonly used flame retardant found in wastewater, can present significant toxic effects on biota, yet its impact on tropical freshwater environments is not well understood. This study explores the effectiveness of two independent anaerobic treatment systems, the acidogenic reactor (AR) and the methanogenic reactor (MR), for the ecotoxicity r…
37	J	Bulut, Burak; Rigano, Lorenzo; Doria, Halina Binde; Gemuth, Gajana; Pfenninger, Markus					Bulut, Burak/0000-0002-5824-4708; Doria, Halina Binde/0000-0002-7166-925X					A multigenerational study can detect the evolutionary response to BaP exposure in the non-biting freshwater midge Chironomus riparius.								Chemosphere				358				142242	142242				10.1016/j.chemosphere.2024.142242							Journal Article	2024-Jun	2024	The release of polycyclic aromatic hydrocarbons (PAHs) into the environment is posing a threat to ecosystems and human health. Benzo(a)pyrene (BaP) is considered a biomarker of PAH exposure and is classified as a Group 1 carcinogen. However, it was not known whether BaP is mutagenic, i.e. induces inherited germline mutations. In this study, we used a recently established method, which combines sh…
38	J	Hunn, Julia G.; Orr, James A.; Kelly, Ann-Marie; Piggott, Jeremy J.; Matthaei, Christoph D.				Orr, James/AAW-6576-2020; Piggott, Jeremy/K-6157-2017	Hunn, Julia/0000-0003-4525-1017; Orr, James/0000-0002-6531-5623					Heatwaves and carbon dioxide enrichment impact invertebrate drift and insect emergence patterns across time in experimental streams								SCIENCE OF THE TOTAL ENVIRONMENT				939						173106			10.1016/j.scitotenv.2024.173106					JUN 2024		Article	AUG 20 2024	2024	Climate change and human land use are considered key threats to freshwater invertebrates. Heatwaves can impact the phenology of insects and population dynamics, yet have been largely ignored in experiments compared to mean temperature changes. Another major anthropogenic stressor driving invertebrate community changes is deposited fine sediment; therefore, effects of key climate -change drivers o…
39	J	Hendriks, Lisanne; van der Meer, Tom V.; Kraak, Michiel H. S.; Verdonschot, Piet F. M.; Smolders, Alfons J. P.; Lamers, Leon P. M.; Veraart, Annelies J.				Lamers, Leon/A-8718-2012; Smolders, Alfons/H-2583-2012; Veraart, Annelies/E-1927-2014	van der Meer, Tom Vincent/0000-0002-2418-9093; Verdonschot, Piet/0000-0002-4126-7452					Sludge degradation, nutrient removal and reduction of greenhouse gas emission by a Chironomus-Azolla wastewater treatment cascade								PLOS ONE				19	5					e0301459			10.1371/journal.pone.0301459							Article	MAY 28 2024	2024	Wastewater treatment plants (WWTPs) are a point source of nutrients, emit greenhouse gases (GHGs), and produce large volumes of excess sludge. The use of aquatic organisms may be an alternative to the technical post-treatment of WWTP effluent, as they play an important role in nutrient dynamics and carbon balance in natural ecosystems. The aim of this study was therefore to assess the performance…
40	J	Ganglo, Caroline; Manfrin, Alessandro; Mendoza-Lera, Clara; Lorke, Andreas				; Lorke, Andreas/B-9195-2008	Ganglo, Caroline/0000-0002-7678-8442; Lorke, Andreas/0000-0001-5533-1817					Effects of chironomid larvae density and mosquito biocide on methane and carbon dioxide dynamics in freshwater sediments								PLOS ONE				19	5					e0301913			10.1371/journal.pone.0301913							Article	MAY 24 2024	2024	Small lentic water bodies are important emitters of methane (CH4) and carbon dioxide (CO2), but the processes regulating their dynamics and susceptibility to human-induced stressors are not fully understood. Bioturbation by chironomid larvae has been proposed as a potentially important factor controlling the dynamics of both gases in aquatic sediments. Chironomid abundance can be affected by the …
41	J	Wu, Fan; Zhang, Shaoqiong; Li, Huizhen; Liu, Peipei; Su, Hang; Zhang, Yueyang; Brooks, Bryan W.; You, Jing				Zhang, Shaoqiong/GYA-2866-2022; Wu, Fan/Q-2346-2019; You, Jing/A-6201-2009; Brooks, Bryan/B-2612-2010	Wu, Fan/0000-0001-8621-9449; You, Jing/0000-0002-4006-8339; Brooks, Bryan/0000-0002-6277-9852					Toxicokinetics Explain Differential Freshwater Ecotoxicity of Nanoencapsulated Imidacloprid Compared to Its Conventional Active Ingredient								ENVIRONMENTAL SCIENCE & TECHNOLOGY				58	22			9548	9558				10.1021/acs.est.4c00065					MAY 2024		Article	MAY 22 2024	2024	Agricultural applications of nanotechnologies necessitate addressing safety concerns associated with nanopesticides, yet research has not adequately elucidated potential environmental risks between nanopesticides and their conventional counterparts. To address this gap, we investigated the risk of nanopesticides by comparing the ecotoxicity of nanoencapsulated imidacloprid (nano-IMI) with its act…
42	J	Benavides-Gordillo, Sandra; Gonzalez, Angelica L.; Kersch-Becker, Monica F.; Moretti, Marcelo S.; Moi, Dieison A.; Aidar, Marcos P. M.; Romero, Gustavo Q.				Aidar, Marcos/AAI-1199-2021; Romero, Gustavo/N-1896-2019; Moi, Dieison/GYE-1171-2022; Moretti, Marcelo/H-6148-2012; Kersch-Becker, Monica/J-1181-2014	Gonzalez, Angelica L./0000-0002-4636-6329; Moi, Dieison/0000-0002-7946-9260; Moretti, Marcelo/0000-0003-1994-2105; Kersch-Becker, Monica/0000-0002-7578-2858; Romero, Gustavo Q/0000-0003-3736-4759					Warming and shifts in litter quality drive multiple responses in freshwater detritivore communities								SCIENTIFIC REPORTS				14	1					11137			10.1038/s41598-024-61624-z							Article	MAY 15 2024	2024	Aquatic detritivores are highly sensitive to changes in temperature and leaf litter quality caused by increases in atmospheric CO2. While impacts on detritivores are evident at the organismal and population level, the mechanisms shaping ecological communities remain unclear. Here, we conducted field and laboratory experiments to examine the interactive effects of changes in leaf litter quality, d…
43	J	Ikayaja, Eunice O.; Arimoro, Francis O.				Arimoro, Francis/AAV-2783-2020	Ikayaja, Eunice/0000-0001-9470-5316					Organophosphate pesticide residue impact on water quality and changes in macroinvertebrate community in an Afrotropical stream flowing through farmlands								ENVIRONMENTAL MONITORING AND ASSESSMENT				196	5					489			10.1007/s10661-024-12659-2							Article	MAY 2024	2024	River Chanchaga has experienced significant agricultural practices around its catchment, which involved the indiscriminate use of pesticides. However, residents of the study area are not well aware of the negative impact of pesticides on water quality and macroinvertebrates. In this study, the first report on the influence of organophosphate pesticide contamination on the abundance of the macroin…
44	J	Koch, Josef; Classen, Silke; Gerth, Daniel; Dallmann, Natalie; Strauss, Tido; Vaugeois, Maxime; Galic, Nika				Vaugeois, Maxime/ABD-6118-2020; Koch, Josef/JHU-2968-2023	Koch, Josef/0000-0003-4811-865X					Modeling temperature-dependent life-cycle toxicity of thiamethoxam in Chironomus riparius using a DEB-TKTD model								ECOTOXICOLOGY AND ENVIRONMENTAL SAFETY				277						116355			10.1016/j.ecoenv.2024.116355					APR 2024		Article	JUN 1 2024	2024	The neonicotinoid insecticide thiamethoxam (TMX) is widely used to protect crops against insect pests. Despite some desirable properties such as its low toxicity to birds and mammals, concerns have been raised about its toxicity to non-target arthropods, including freshwater insects like chironomids. Whereas multiple studies have investigated chronic effects of neonicotinoids in chironomid larvae…
45	J	Lapczynski, Aurelia; Belanger, Scott E.; Connors, Kristin; Bozich, Jared				Connors, Kristin/AAE-4206-2019	Connors, Kristin/0000-0002-4887-8408					A Chronic Aquatic Hazard Assessment for the Perfume Raw Material Octahydro-tetramethyl-naphthalenyl-ethanone								ENVIRONMENTAL TOXICOLOGY AND CHEMISTRY				43	6			1378	1389				10.1002/etc.5865					APR 2024		Article	JUN 2024	2024	Octahydro-tetramethyl-naphthalenyl-ethanone (OTNE) is a high-production volume fragrance material used in various down-the-drain consumer products. To assess aquatic risk, the Research Institute for Fragrance Materials (RIFM) uses a tiered data-driven framework to determine a risk characterization ratio, where the ratio of the predicted-environmental concentration to the predicted-no-effect conce…
46	J	Borges, William Gabriel; Cararo, Emanuel Rampanelli; de Brito, Raquel; Pazini, Amanda Ninov; Lima-Rezende, Cassia Alves; de Souza Rezende, Renan				Lima‑Rezende, Cássia/AAF-7555-2019; Cararo, Emanuel/ACV-8657-2022; Rezende, Renan/I-5165-2014	Lima-Rezende, Cassia Alves/0000-0001-7615-7635; Rezende, Renan/0000-0002-4129-0863; Borges, William Gabriel/0000-0003-1449-2088; Ninov Pazini, Amanda Cristina/0000-0003-2974-6079; DE BRITO, RAQUEL/0000-0002-3355-1736					Microplastics alter the leaf litter breakdown rates and the decomposer community in subtropical lentic microhabitats								ENVIRONMENTAL POLLUTION				349						123930			10.1016/j.envpol.2024.123930					APR 2024		Article	MAY 15 2024	2024	Microplastics, pervasive pollutants in aquatic environments, have been primarily studied for their impact on marine ecosystems. However, their effects on freshwater systems, particularly in forested phytotelmata habitats, remain understudied in Subtropical systems. This research examines the influence of varying microplastic concentrations (0.0, 200, 2,000, 20,000, and 200,000 ppm) on leaf litter…
47	J	Wang, Feng; Wang, Hongjie; Dong, Wenyi; Yu, Xiaohong; Zuo, Zhiqiang; Lu, Xi; Zhao, Zilong; Jiang, Jiahong; Zhang, Xiaoyu				Zhang, Xiaoyu/GQY-4651-2022; Lu, Xi/B-1262-2016						Enhanced multi-metals stabilization: Synergistic insights from hydroxyapatite and peroxide dosing strategies								SCIENCE OF THE TOTAL ENVIRONMENT				927						172159			10.1016/j.scitotenv.2024.172159					APR 2024		Article	JUN 1 2024	2024	Sediment contamination by heavy metals is a pressing environmental concern. While in situ metal stabilization techniques have shown promise, a great challenge remains in the simultaneous immobilization of multi-metals co-existing in contaminated sediments. This study aims to address this challenge by developing a practical method for stabilizing multi-metals by hydroxyapatite and calcium peroxide…
48	J	Hueftlein, Frederic; Diller, Jens G. P.; Feldhaar, Heike; Laforsch, Christian				Laforsch, Christian/JOZ-3270-2023	Feldhaar, Heike/0000-0001-6797-5126					Riparian invader: A secondary metabolite of Impatiens glandulifera impairs the development of the freshwater invertebrate key species Chironomus riparius								NEOBIOTA				92				155	171				10.3897/neobiota.92.119621							Article	APR 2 2024	2024	Invasive species represent a significant threat to native biodiversity. The Himalayan Balsam Impatiens glandulifera is an annual plant, which is invasive in Europe and often inhabits the riparian zone. It produces several secondary metabolites causing, for example, growth inhibition of terrestrial plants and invertebrates. One of these metabolites is the quinone 2-methoxy-1,4-naphthoquinone (2-MN…
49	J	Liu, Fen; Li, Huizhen; Zhang, Xiaolei; Hu, Hao; Yuan, Biyao; You, Jing				You, Jing/A-6201-2009	You, Jing/0000-0002-4006-8339					Quantitative differentiation of toxicity contributions and predicted global risk of fipronil and its transformation products to aquatic invertebrates								WATER RESEARCH				255						121461			10.1016/j.watres.2024.121461					MAR 2024		Article	MAY 15 2024	2024	Biotransformation often alters chemical toxicity, yet its impacts on risk assessment are hardly quantified due to the challenges in acquiring internal exposure-based thresholds for chemicals that are readily metabolizable. Here, we integrated toxic unit and toxicokinetics to quantitatively assess toxicity contributions and potential risk of both parent compound and transformation products (TPs) t…
50	J	Mendes, Maira Peixoto; Flores, Beatriz Cupe; Liber, Karsten					Peixoto Mendes, Maira/0000-0002-4376-097X					Laboratory and In situ Selenium Bioaccumulation Assessment in the Benthic Macroinvertebrates Hyalellaazteca and Chironomusdilutus								ARCHIVES OF ENVIRONMENTAL CONTAMINATION AND TOXICOLOGY				86	3			249	261				10.1007/s00244-024-01056-y					MAR 2024		Article	APR 2024	2024	The extent of our reliance on animal pollination for world crop production for human food has not previously been evaluated and the previous estimates for countries or continents have seldom used primary data. In this review, we expand the previous estimates using novel primary data from 200 countries and found that fruit, vegetable or seed production from 87 of the leading global food crops is d…
51	J	Song, Xiaojun; Ding, Jiannan; Zhang, Yunbo; Zhu, Mingda; Peng, Yi; Wang, Zhenyu; Pan, Gang; Zou, Hua				Ding, Jiannan/HIR-2080-2022; Wang, Zhenyu/IVU-7687-2023						New insights into changes in phosphorus profile at sediment-water interface by microplastics: Role of benthic bioturbation								JOURNAL OF HAZARDOUS MATERIALS				469						134047			10.1016/j.jhazmat.2024.134047					MAR 2024		Article	MAY 5 2024	2024	Microplastics (MPs) have attracted increasing attention due to their ubiquitous occurrence in freshwater sediments and the detrimental effects on benthic invertebrates. However, a clear understanding of their downstream impacts on ecosystem services is still lacking. This study examines the effects of bio-based polylactic acid (PLA), fuel -based polyethylene terephthalate (PET), and biofilm-cover…
52	J	Freitas, Isabele Baima Ferreira; Duarte-Neto, Paulo Jose; Sorigotto, Lais Roberta; Yoshii, Maria Paula Cardoso; Lopes, Lais Fernanda de Palma; Pereira, Mickaelle Maria de Almeida; Girotto, Lais; Athayde, Danillo Badolato; Goulart, Bianca Veloso; Montagner, Cassiana Carolina; Schiesari, Luis Cesar; Martinelli, Luiz Antonio; Espindola, Evaldo Luiz Gaeta				Pereira, Mickaelle/KHZ-2922-2024; Martinelli, Luiz/F-7870-2011; Freitas, Isabele/GXV-8950-2022; Raimundo, Cassiana/L-1198-2014; Duarte-Neto, Paulo/J-5623-2016; Espindola, Evaldo/H-7053-2012; Cesar Schiesari, Luis/E-8624-2012	Cesar Schiesari, Luis/0000-0003-0814-591X; Freitas, Isabele/0000-0001-7817-7373; Pereira, Mickaelle/0000-0003-4891-6184					Effects of pasture intensification and sugarcane cultivation on non-target species: A realistic evaluation in pesticide-contaminated mesocosms								SCIENCE OF THE TOTAL ENVIRONMENT				922						171425			10.1016/j.scitotenv.2024.171425					MAR 2024		Article	APR 20 2024	2024	Conventional soil management in agricultural areas may expose non-target organisms living nearby to several types of contaminants. In this study, the effects of soil management in extensive pasture (EP), intensive pasture (IP), and sugarcane crops (C) were evaluated in a realistic-field-scale study. Thirteen aquatic mesocosms embedded in EP, IP, and C treatments were monitored over 392 days. The …
53	J	Marziali, Laura; Pirola, Niccolo; Schiavon, Alfredo; Rossaro, Bruno				Schiavon, Alfredo/AED-6803-2022; Rossaro, Bruno/G-4999-2015; Marziali, Laura/B-7047-2015	Schiavon, Alfredo/0000-0002-4386-4912; Rossaro, Bruno/0000-0001-6154-1191; Marziali, Laura/0000-0003-4321-0721					Response of Chironomidae (Diptera) to DDT, Mercury, and Arsenic Legacy Pollution in Sediments of the Toce River (Northern Italy)								INSECTS				15	3					148			10.3390/insects15030148							Article	MAR 2024	2024	Simple Summary Historical contamination may still pose a toxicity risk to living organisms. The insecticide DDT and the heavy metals mercury (Hg) and arsenic (As) were discharged in the last century (ca. 1915-1996) into the Toce River (Northern Italy) by a factory, and nowadays residual contamination is still detectable in bottom sediments. Various aquatic invertebrates, including non-biting midg…
54	J	Queiroz, Lucas G.; Prado, Caio C. A.; Melo, Eduardo C.; Moraes, Beatriz R.; de Oliveira, Paulo F. M.; Ando, Romulo A.; Paiva, Teresa C. B.; Pompeo, Marcelo; Rani-Borges, Barbara				Rani-Borges, Barbara/ABA-5323-2021; de Paiva, Teresa/JUU-7872-2023; Ando, Romulo/C-9665-2012; Moraes, Beatriz/AAS-3670-2020; Filho Marques de Oliveira, Paulo/M-1497-2017; Achiles do Prado, Caio Cesar/AAN-9489-2021; Paiva, Teresa/C-5747-2013; Queiroz, Lucas/K-8278-2014	Rocha de Moraes, Beatriz/0000-0002-6054-2165; Filho Marques de Oliveira, Paulo/0000-0003-4854-5352; Achiles do Prado, Caio Cesar/0000-0002-2802-5467; Paiva, Teresa/0000-0001-7891-6316; Ando, Romulo/0000-0002-3872-8094; Queiroz, Lucas/0000-0003-3305-1042; Carmine de Melo, Eduardo/0000-0002-3489-9865					Biofragmentation of Polystyrene Microplastics: A Silent Process Performed by Chironomus sancticaroli Larvae								ENVIRONMENTAL SCIENCE & TECHNOLOGY				58	10			4510	4521				10.1021/acs.est.3c08193					MAR 2024		Article	MAR 1 2024	2024	Polystyrene (PS) is one of the main synthetic polymers produced around the world, and it is present in the composition of a wide variety of single-use objects. When released into the environment, these materials are degraded by environmental factors, resulting in microplastics. We investigated the ability of Chironomus sancticaroli (Diptera, Chironomidae) to promote the fragmentation of PS micros…
55	J	Riehle, Eva; Beach, Daniel G.; Multrus, Selina; Parmar, Tarn Preet; Creuzburg, Dominik Martin-; Dietrich, Daniel R.				Dietrich, Daniel/AAP-8698-2021	Parmar, Tarn Preet/0000-0002-1321-6893					Fate of Planktothrix-derived toxins in aquatic food webs: A case study in Lake Mindelsee (Germany)								ECOTOXICOLOGY AND ENVIRONMENTAL SAFETY				273						116154			10.1016/j.ecoenv.2024.116154					FEB 2024		Article	MAR 15 2024	2024	Blooms of the red, filamentous cyanobacterium Planktothrix rubescens occur frequently in pre-alpine lakes in Europe, often with concomitant toxic microcystin (MC) production. Trophic transfer of MCs has been observed in bivalves, fish, and zooplankton species, while uptake of MCs into Diptera species could facilitate distribution of MCs into terrestrial food webs and habitats. In this study, we c…
56	J	Zhang, Jie; Xia, Xinghui; Li, Yang; Lin, Xiaohan; Li, Yao; Yang, Zhifeng				xia, xinghui/A-9116-2008; Yang, Zhifeng/AAB-8803-2022	Huang, Wei/0000-0002-0695-349X					Photoaging of biodegradable nanoplastics regulates their toxicity to aquatic insects (Chironomus kiinensis) by impairing gut and disrupting intestinal microbiota								ENVIRONMENT INTERNATIONAL				185						108483			10.1016/j.envint.2024.108483					FEB 2024		Article	MAR 2024	2024	Biodegradable plastic, a widely used ecofriendly alternative to conventional plastic, easily form nanoplastics (NPs) upon environmental weathering. However, the effects and underlying mechanisms governing the toxicity of photoaged biodegradable NPs to aquatic insects are not understood. In this study, we investigated the photoaging of polylactic acid nanoplastics (PLA-NPs, a typical biodegradable…
57	J	Lu, Hsuan-Cheng; Melvin, Steven D.; Ziajahromi, Shima; Neale, Peta A.; Leusch, Frederic D. L.; Kumar, Anupama				Ziajahromi, Shima/AAH-2559-2020; Leusch, Frederic/A-2806-2011; Melvin, Steven/B-7350-2013; Lu, Hsuan-Cheng/AAH-3687-2020; Melvin, Steven/G-5539-2014	Lu, Hsuan-Cheng/0000-0002-4139-2368; Melvin, Steven/0000-0002-5355-4213					Polyethylene microplastics induced lipidomic responses in Chironomus tepperi: A two-generational exploration								SCIENCE OF THE TOTAL ENVIRONMENT				919						170837			10.1016/j.scitotenv.2024.170837					FEB 2024		Article	APR 1 2024	2024	Microplastics (MPs) accumulating in freshwater sediment have raised concerns about potential risks to benthic dwelling organisms, yet few studies have examined the long-term impacts caused by MP exposure. This study investigated alterations to lipid profiles in an Australian freshwater invertebrate, Chironomus tepperi, induced by polyethylene MP fragments (1-45 mu m) at environmentally relevant c…
58	J	Sebteoui, Khouloud; Milosevic, Djuradj; Stankovic, Jelena; Baranov, Viktor; Jovanovic, Boris; Krause, Stefan; Csabai, Zoltan				Csabai, Zoltan/E-8696-2012; Stanković, Jelena/JQV-2642-2023; Baranov, Viktor/H-5733-2019	Jovanovic, Boris/0000-0003-3970-805X; Stankovic, Jelena/0000-0003-1560-3755; Baranov, Viktor/0000-0003-1893-3215					Beneath the surface: Decoding the impact of Chironomus riparius bioturbation on microplastic dispersion in sedimentary matrix								SCIENCE OF THE TOTAL ENVIRONMENT				919						170844			10.1016/j.scitotenv.2024.170844					FEB 2024		Article	APR 1 2024	2024	A detailed understanding of microplastics (MPs) behaviour in freshwater ecosystems is crucial for a proper ecological assessment. This includes the identification of significant transport pathways and net accumulation zones, considering their inherent, and already proven influence on aquatic ecosystems. Bioavailability of toxic agents is significantly influenced by macroinvertebrates' behaviour, …
59	J	Jonker, Michiel T. O.; Diepens, Noel J.										Improving Sediment Toxicity Testing for Very Hydrophobic Chemicals: Part 2-Exposure Duration, Upper Limit Test Concentrations, and Distinguishing Actual Toxicity from Physical Effects								ENVIRONMENTAL TOXICOLOGY AND CHEMISTRY													10.1002/etc.5801					FEB 2024		Article; Early Access		2024	Sediment toxicity testing with very hydrophobic organic chemicals (VHOCs) is challenging because of the chemicals' low aqueous solubilities and slow kinetics. The present study presents the results of experiments investigating whether the standard exposure duration of 28 days with benthic invertebrates is sufficient for VHOCs; above which concentrations in sediment VHOCs are present as free phase…
60	J	Zhang, Jie; Xia, Xinghui; Ma, Chuanxin; Zhang, Shangwei; Li, Kaixuan; Yang, Yingying; Yang, Zhifeng				Yang, Yingying/GRS-1048-2022; Yang, Zhifeng/AAB-8803-2022; xia, xinghui/A-9116-2008; Zhang, Shangwei/GRJ-6865-2022; Ma, Chuanxin/AFO-5267-2022	Ma, Chuanxin/0000-0001-5125-7322; Zhang, Shangwei/0000-0003-2929-5060; Xia, Xinghui/0000-0002-8663-6346					Nanoplastics Affect the Bioaccumulation and Gut Toxicity of Emerging Perfluoroalkyl Acid Alternatives to Aquatic Insects (Chironomus kiinensis): Importance of Plastic Surface Charge								ACS NANO				18	7			5752	5765				10.1021/acsnano.3c12009							Article	FEB 7 2024	2024	Persistent organic pollutants (POPs) have been widely suggested as contributors to the aquatic insect biomass decline, and their bioavailability is affected by engineered particles. However, the toxicity effects of emerging ionizable POPs mediated by differentially charged engineered nanoparticles on aquatic insects are unknown. In this study, 6:2 chlorinated polyfluoroalkyl ether sulfonate (F-53…
61	J	Byns, Cara; Groffen, Thimo; Bervoets, Lieven				Groffen, Thimo/ABC-9533-2020; Bervoets, Lieven/E-5012-2015						Aquatic macroinvertebrate community responses to pollution of perfluoroalkyl substances (PFAS): Can we define threshold body burdens?								SCIENCE OF THE TOTAL ENVIRONMENT				917						170611			10.1016/j.scitotenv.2024.170611					FEB 2024		Article	MAR 20 2024	2024	The pollution of per- and polyfluorinated alkyl substances (PFAS) in aquatic environments is a worldwide concern of which the ecological impact is still not well understood. Especially field-based effect studies in aquatic ecosystems are generally lacking, creating a knowledge gap that goes along with monitoring and regulatory challenges. Therefore, this study examined if bioaccumulated PFAS conc…
62	J	Pinto, Thandy Junio da Silva; Martinez-Guitarte, Jose-Luis; Dias, Mariana Amaral; Montagner, Cassiana Carolina; Espindola, Evaldo Luiz Gaeta; Muniz-Gonzalez, Ana-Belen				Amaral Dias, Mariana/AET-8787-2022; Pinto, Thandy/CAH-3515-2022; Raimundo, Cassiana/L-1198-2014; Muñiz-González, Ana-Belén/S-6396-2019; Espindola, Evaldo/H-7053-2012	Muniz Gonzalez, Ana Belen/0000-0001-8285-7582; Amaral Dias, Mariana/0000-0003-0639-5288; Pinto, Thandy Junio da Silva/0000-0003-1640-8329					Environmentally Relevant Concentrations of the Insecticide Fipronil Modulated Molecular Response in Chironomus riparius								ENVIRONMENTAL TOXICOLOGY AND CHEMISTRY				43	2			405	417				10.1002/etc.5798							Article	FEB 2024	2024	Pesticides employed worldwide for crop protection easily reach aquatic systems, which act as the main reservoirs, and become a risk factor for aquatic fauna. Fipronil is a broad-spectrum insecticide acting on the insect nervous system; however, other effects and systems unrelated to this mechanism could be affected in non-target organisms. Thus, the present study aimed to assess the impact of fip…
63	J	Senze, Magdalena; Kowalska-Goralska, Monika; Czyz, Katarzyna				Czyz, Katarzyna/B-1219-2017; Kowalska-Goralska, Monika/A-1312-2017	Czyz, Katarzyna/0000-0001-7548-8918; Kowalska-Goralska, Monika/0000-0001-9614-2000					Effect of Aluminum Concentration in Water on Its Toxicity and Bioaccumulation in Zooplankton (Chaoborus and Chironomus) and Carp (Cyprinus carpio L.) Roe								BIOLOGICAL TRACE ELEMENT RESEARCH				202	11			5259	5275				10.1007/s12011-024-04062-2					JAN 2024		Article	NOV 2024	2024	An attempt to evaluate aluminum toxicity to living organisms was undertaken in the study. A laboratory experiment was conducted to determine aluminum bioaccumulation and toxicity in Chironomus and Chaoborus larvae and in Cyprinus carpio L. roe depending on aluminum concentration in water reflecting natural chemical composition. Water was examined for temperature, pH, electrical conductivity, diss…
64	J	Bownik, Adam; Pawlik-Skowronska, Barbara; Wlodkowic, Donald; Mieczan, Tomasz				Wlodkowic, Donald/F-2431-2010; Bownik, Adam/U-4755-2018	Bownik, Adam/0000-0003-3623-838X; Wlodkowic, Donald/0000-0002-0780-3362					Interactive effects of cyanobacterial metabolites aeruginosin-98B, anabaenopeptin-B and cylindrospermopsin on physiological parameters and novel in vivo fluorescent indicators in Chironomus aprilinus larvae								SCIENCE OF THE TOTAL ENVIRONMENT				914						169846			10.1016/j.scitotenv.2023.169846					JAN 2024		Article	MAR 1 2024	2024	We aimed to determine the effects of single cyanobacterial metabolites aeruginosin-B (AER-B), anabaenopeptin-B (ANA-B), cylindrospermopsin (CYL), their binary and ternary mixtures on biomarkers of Chironomus aprilinus larvae: oxygen consumption, fat body structure and two novel fluorescent indicators: imaging of nuclei in cells of body integument, and the catecholamine level. The obtained results…
65	J	Roeder, Nina; Stoll, V. Sophie; Jupke, Jonathan F.; Kolbenschlag, Sara; Bundschuh, Mirco; Theissinger, Kathrin; Schwenk, Klaus				Jupke, Jonathan/KDN-5756-2024; Bundschuh, Mirco/H-4559-2014; Schwenk, Klaus/IUP-4121-2023						How non-target chironomid communities respond to mosquito control: Integrating DNA metabarcoding and joint species distribution modelling								SCIENCE OF THE TOTAL ENVIRONMENT				913						169735			10.1016/j.scitotenv.2023.169735					JAN 2024		Article	FEB 25 2024	2024	The conservation and management of riparian ecosystems rely on understanding the ecological consequences of anthropogenic stressors that impact natural communities. In this context, studies investigating the effects of anthropogenic stressors require reliable methods capable of mapping the relationships between taxa occurrence or abundance and environmental predictors within a spatio-temporal fra…
66	J	Martin-Folgar, Raquel; Sabroso, Celia; Canas-Portilla, Ana I; Torres-Ruiz, Monica; Gonzalez-Caballero, M Carmen; Dorado, Helena; Velasco, Ignacio; Morales, Monica				; Morales, Monica/E-6725-2015; Gonzalez-Caballero, MCarmen/JCO-4341-2023	Canas-Portilla, Ana/0000-0002-4641-4108; TORRES-RUIZ, MONICA/0000-0002-1564-0671; Morales, Monica/0000-0001-9786-9076; Velasco Sanz, Ignacio/0009-0006-0697-3358; Gonzalez-Caballero, MCarmen/0000-0001-7180-3749; Sabroso, Celia/0009-0003-3792-2877; Martin Folgar, Raquel/0000-0002-9716-3396					DNA damage and molecular level effects induced by polystyrene (PS) nanoplastics (NPs) after Chironomus riparius (Diptera) larvae.								Chemosphere				346				140552	140552				10.1016/j.chemosphere.2023.140552							Journal Article	2024-Jan	2024	In this work, we analyzed the early molecular effects of polystyrene (PS) nanoplastics (NPs) on an aquatic primary consumer (larvae of Chironomus riparius, Diptera) to evaluate their potential DNA damage and the transcriptional response of different genes related to cellular and oxidative stress, endocrine response, developmental, oxygen transport, and immune response. After 24-h exposures of lar…
67	J	Wieringa, Nienke; Droge, Steven T. J.; Ter Laak, Thomas L.; Nair, Aishwarya A. K.; Walker, Kelsey; Verdonschot, Piet F. M.; Kraak, Michiel H. S.				ter laak, thomas/JNR-3788-2023	ter Laak, Thomas/0000-0002-6182-6004					Combining Passive Sampling and Dosing to Unravel the Contribution of Hydrophobic Organic Contaminants to Sediment Ecotoxicity								ENVIRONMENTAL SCIENCE & TECHNOLOGY				58	1			269	279				10.1021/acs.est.3c07807							Article	DEC 28 2023	2023	Contaminated sediments are ubiquitous repositories of pollutants and cause substantial environmental risks. Results of sediment bioassays remain difficult to interpret, however, as observed effects may be caused by a variety of (un)-known stressors. This study aimed therefore to isolate the effects of hydrophobic organic contaminants from other (non)-chemical stressors present in contaminated sed…
68	J	Cupe-Flores, Beatriz; Mendes, Maira; Phillips, Iain; Panigrahi, Banamali; Liu, Xia; Liber, Karsten				Panigrahi, Balram/N-6260-2017	Panigrahi, Banamali/0000-0002-3922-7363; Liu, Xia/0009-0003-2234-5165					Effects of diluted effluent on aquatic macroinvertebrate communities at the McClean Lake uranium operation in northern Saskatchewan								ENVIRONMENTAL RESEARCH				244						117951			10.1016/j.envres.2023.117951					DEC 2023		Article	MAR 1 2024	2024	Diluted treated effluent from the McClean Lake uranium mill in northern Saskatchewan is released into Vulture Lake, which flows into the east basin of McClean Lake; this input could potentially cause a variety of disturbances to the aquatic systems. This study aimed to determine the potential effects of diluted effluent exposure (metals and major ions) on benthic macroinvertebrates in Vulture Lak…
69	J	Ferreira-Filipe, Diogo A.; Paco, Ana; Pinho, Bruna; Silva, Rafael; Silva, Sara A. M.; Jesus, Fatima; Pereira, Joana L.; Duarte, Armando C.; Rocha-Santos, Teresa A. P.; Patricio-Silva, Ana L.				Jesus, Fatima/U-9955-2018; Duarte, Armando/C-1424-2008; Pereira, Joana/A-5003-2009; Rocha-Santos, Teresa/A-2355-2009; Paco, Ana/KHE-3183-2024; Patricio Silva, Ana/K-1919-2013	Silva, Sara/0000-0002-5506-6811; Paco, Ana/0000-0003-2726-5466; Ferreira-Filipe, Diogo Alexandre/0000-0001-5967-6468; Pinho, Bruna/0000-0002-2703-7183; Patricio Silva, Ana/0000-0003-1932-1229					Microplastics from agricultural mulch films: Biodegradation and ecotoxicity in freshwater systems								SCIENCE OF THE TOTAL ENVIRONMENT				912						169287			10.1016/j.scitotenv.2023.169287					DEC 2023		Article	FEB 20 2024	2024	The application of bio-based biodegradable mulch films in agriculture has raised environmental concerns regarding their potential impacts on adjacent freshwater ecosystems. This study investigated the biodegradation of microplastics derived from a bio-based biodegradable mulch (bio-MPs) and its acute and chronic ecotoxicity considering relevant scenarios (up to 200 and 250 mg/kg of sediment, usin…
70	J	Kadlec, Sarah M.; Backe, Will J.; Erickson, Russell J.; Hockett, J. Russell; Howe, Sarah E.; Mundy, Ian D.; Piasecki, Edward; Sluka, Henry; Votava, Lauren K.; Mount, David R.					Mount, David/0000-0002-7356-2616					Sublethal Toxicity of 17 Per- and Polyfluoroalkyl Substances with Diverse Structures to Ceriodaphnia dubia, Hyalella azteca, and Chironomus dilutus								ENVIRONMENTAL TOXICOLOGY AND CHEMISTRY				43	2			359	373				10.1002/etc.5784					DEC 2023		Article	FEB 2024	2024	Seven-day sublethal toxicity tests were performed with the freshwater invertebrates Ceriodaphnia dubia, Hyalella azteca, and Chironomus dilutus to determine the effects of per- or polyfluorinated alkyl substances (PFAS) of varying chain length within four classes: perfluoroalkyl carboxylic acids (PFCAs), perfluoroalkyl sulfonic acids (PFSAs), perfluoroalkane sulfonamides, and fluorotelomer sulfon…
71	J	Kim, Myoung Chul; Kim, Ji Won; Lee, Taek Guen; Kim, Jung Woo; Cheon, Seung-Phil; Kim, Hong Geun; Yu, Tae Sik; Kwak, Ihn Sil				KIM, HONG GEUN/GSM-9068-2022	Kim, Myeoung cheol/0009-0009-2568-6591; Kim, Hong Geun/0000-0002-2427-6269					Analysis of environmental factors in sediment based on benthic macroinvertebrates in streams, Korea								ENTOMOLOGICAL RESEARCH				53	12			618	626				10.1111/1748-5967.12694					DEC 2023		Article	DEC 2023	2023	This research summarizes the data on benthic macroinvertebrates collected in the 15 streams during spring (June) and fall (September-October) of 2022. The objectives of this study were (i) to evaluate the quality of surface waters, sediments, and benthic macroinvertebrates; and (ii) to compare the relationship with the environmental variables in water, sediments and benthic macroinvertebrates tha…
72	J	Caballero-Carretero, P.; Carrasco-Navarro, V.; Kukkonen, J. V. K.; Martinez-Guitarte, J. L.				Kukkonen, Jussi/JHV-1650-2023; Carrasco Navarro, Victor/M-5051-2016	Caballero-Carretero, Patricia/0009-0001-6204-512X; Carrasco Navarro, Victor/0000-0002-9439-2492; Kukkonen, Jussi/0000-0003-3449-6828					Gene expression analysis of Chironomus riparius in response to acute exposure to tire rubber microparticles and leachates								ENVIRONMENTAL POLLUTION				342						123111			10.1016/j.envpol.2023.123111					DEC 2023		Article	DEC 8 2024	2024	Tire rubber microparticles (TRPs) entering aquatic ecosystems through stormwater runoffs is a significant challenge. TRPs are formed by the abrasion of tires with the road surface and include chemical additives that are an additional cause for concern. Currently, information on the molecular effects of TRPs, or especially its additives, in freshwater organisms is scarce. To address this problem, …
73	J	Fraga, Priscille Dreux; Gabriel, Gabriele Veronica de Mello; do Carmo, Janaina Braga; Espindola, Evaldo Luiz Gaeta; Pinto, Thandy Junio da Silva				Espindola, Evaldo/H-7053-2012; Gabriel, Gabriele/I-2736-2014; Pinto, Thandy/CAH-3515-2022; Braga do Carmo, Janaina/D-5648-2013	Pinto, Thandy Junio da Silva/0000-0003-1640-8329; Braga do Carmo, Janaina/0000-0002-2871-9880					Sugarcane vinasse provokes acute and chronic responses and bioaccumulation of metals in benthic macroinvertebrates								ENVIRONMENTAL SCIENCE AND POLLUTION RESEARCH				31	3			4067	4079				10.1007/s11356-023-31446-z					DEC 2023		Article	JAN 2024	2024	Brazil is a major producer of sugarcane bioethanol, which has raised concerns about its environmental impact. The industrial process for obtaining ethanol generates a by-product with a high pollution potential called vinasse. If vinasse reaches watercourses, it may affect the biological communities, such as the aquatic macroinvertebrates, which include species sensitive to environmental contamina…
74	J	Zheng, Xianyun; Li, Yuyu; Xu, Jingchao; Lu, Yanchao										Response of Propsilocerus akamusi (Diptera: Chironomidae) to the leachates from AMD-contaminated sediments: Implications for metal bioremediation of AMD-polluted areas								AQUATIC TOXICOLOGY				266						106795			10.1016/j.aquatox.2023.106795					DEC 2023		Article	JAN 2024	2024	Acid mine water (AMD) is a global environmental problem caused by coal mining with the characteristics of low pH and high concentrations of metals and sulfates. It is a pertinent topic to seek both economical and environmentally friendly approaches to minimize the harmful effects of AMD on the environment. Insect larvae are considered a promising solution for pollution treatment. Chironomidae is …
75	J	Halpern, Malka				Halpern, Malka/AAH-1498-2019	Halpern, Malka/0000-0002-3407-2198					Chironomid association with Vibrio cholerae								MICROBIOLOGY SPECTRUM				12	1								10.1128/spectrum.02567-23					DEC 2023		Letter	JAN 11 2024	2024
76	J	Zhao, Dianshu; Ali, Afsar; Morris Jr, J. Glenn; Wong, Adam Chun-Nin										Reply to Halpern, Chironomid association with Vibrio cholerae								MICROBIOLOGY SPECTRUM				12	1								10.1128/spectrum.02891-23					DEC 2023		Letter	JAN 11 2024	2024
77	J	Shrestha, Ashok Kumar; Fujino, Takeshi; Hagimori, Masayori				Shrestha, Ashok/AEQ-3886-2022; Fujino, Takeshi/A-3218-2012	Fujino, Takeshi/0000-0002-4490-906X; Shrestha, Ashok Kumar/0000-0002-1081-5743					Effects of Humic Acids on the Toxicity and Accumulation of Zinc and Cadmium to Chironomid Larvae, Rheocricotopus spp.								WATER AIR AND SOIL POLLUTION				234	12					737			10.1007/s11270-023-06732-8							Article	DEC 2023	2023	Humic substances in aquatic environments can bind metal ions in their carboxylic groups, thereby altering the toxicity and availability of metal ions to aquatic organisms. This study investigated the effects of dissolved humic acids (HAs) on the toxicity and accumulation of waterborne zinc (Zn2+) and cadmium (Cd2+) ions in the larvae of Rheocricotopus species (Chironomidae, Diptera). Chironomid l…
78	J	Khedre, Azza M.; Ramadan, Somaia A.; Ashry, Ali; Alaraby, Mohamed				Alaraby, MOHAMED/AAY-8073-2021	Ashry, Ali/0000-0002-5402-7343					Seasonal variations of microplastic in sediment, Chironomus sp. larvae, and chironomid tubes in two wastewater sites in Sohag Governorate, Egypt								ENVIRONMENTAL SCIENCE AND POLLUTION RESEARCH				30	60			126132	126147				10.1007/s11356-023-30855-4					NOV 2023		Article	DEC 2023	2023	Microplastic (MP) contamination is an acknowledged global problem that poses a severe risk to aquatic ecosystem biota. Nevertheless, little is known about their prevalence in animal construction. The main objective of our study was to reduce the gap information of seasonal abundance, distribution, composition, and risk assessment of MP contamination. The concentrations of MPs in sediment, Chirono…
79	J	Cornette, Richard; Indo, Hiroko P.; Iwata, Ken-ichi; Hagiwara-Komoda, Yuka; Nakahara, Yuichi; Gusev, Oleg; Kikawada, Takahiro; Okuda, Takashi; Majima, Hideyuki J.				Gusev, Oleg/D-9383-2011; Hagiwara-Komoda, Yuka/J-7745-2017; Kikawada, Takahiro/A-1289-2010	Hagiwara-Komoda, Yuka/0000-0003-4725-4641; CORNETTE, Richard/0000-0002-0185-1443; Kikawada, Takahiro/0000-0002-2329-9282					Oxidative stress is an essential factor for the induction of anhydrobiosis in the desiccation-tolerant midge, Polypedilum vanderplanki (Diptera, Chironomidae)								MITOCHONDRION				73				84	94				10.1016/j.mito.2023.11.002					NOV 2023		Article	NOV 2023	2023	The sleeping chironomid (Polypedilum vanderplanki) is the only insect capable of surviving complete desiccation in an ametabolic state called anhydrobiosis. Here, we focused on the role of oxidative stress and we observed the production of reactive oxygen species (ROS) in desiccating larvae and in those exposed to salinity stress. Oxidative stress occurs to some extent in desiccating larvae, indu…
80	J	Ilkova, Julia; Dimitrova, Daniela				Ilkova, Julia/HLQ-7088-2023						Effect of Cadmium on Salivary Gland Polytene Chromosomes of Chironomus riparius Meigen, 1804 (Diptera: Chironomidae)								ACTA ZOOLOGICA BULGARICA								3	10										16	Article; Proceedings Paper	NOV 2023	2023	The genotoxic effect of cadmium ions on the model species Chironomus riparius (Diptera: Chironomidae) was studied. The larvae were chronically treated in laboratory conditions with different concentrations of CdCl2 (0.1 mu g/ml, 1.1 mu g/ml and 4.0 mu g/ml). Numerous somatic chromosome aberrations were found in all four polytene chromosomes. They affected significantly more cells in the treated m…					9th International Conference of the Modern Trends in Science9th International Conference of the Modern Trends in Science	SEP 15-19, 2021SEP 15-19, 2021
81	J	Lencioni, Valeria; Franceschini, Alessandra; Paoli, Francesca; Lutton, Anthony; Olesik, John; Gabrielli, Paolo				Lencioni, Valeria/G-1935-2011	Lencioni, Valeria/0000-0002-4341-9923; Lutton, Anthony/0000-0002-5268-8308					Metal enrichment in ice-melt water and uptake by chironomids as possible legacy of World War One in the Italian Alps.								Chemosphere				340				139757	139757				10.1016/j.chemosphere.2023.139757							Journal Article	2023-Nov	2023	Relics of World War One (WW1) were buried in alpine glaciers around 100 years ago. Today, these are emerging from the ice due to widespread glacier retreat, and are in direct contact with glacial meltwater-fed streams. To address a possible emergent contamination, we quantified major and trace elements (M-TEs) by mass spectrometry in water and larvae of Diamesa zernyi from three glacial streams f…
82	J	Lencioni, Valeria; Rizzi, Cristiana; Gobbi, Mauro; Mustoni, Andrea; Villa, Sara				Lencioni, Valeria/O-4738-2019; Gobbi, Mauro/A-7331-2009; Lencioni, Valeria/G-1935-2011	Gobbi, Mauro/0000-0002-1704-4857; Lencioni, Valeria/0000-0002-4341-9923					Glacier foreland insect uptake synthetic compounds: an emerging environmental concern								ENVIRONMENTAL SCIENCE AND POLLUTION RESEARCH				30	53			113859	113873				10.1007/s11356-023-30387-x					OCT 2023		Article	NOV 2023	2023	Pesticides, synthetic fragrances and polycyclic aromatic hydrocarbons contaminated two glacier-fed streams (Amola, Mandrone) and one spring (Groste) in the Italian Alps. Ten compounds (chlorpyrifos (CPY), chlorpyrifos-methyl (CPY-m), galaxolide (HHCB), tonalide (AHTN), fluorene (Flu), phenanthrene (Phen), anthracene (Ant), fluoranthene (Fl), pyrene (Pyr), benzo[a]anthracene (BaA)) accumulated in …
83	J	Severiano, Juliana dos Santos; de Lima, Edlayne Rayanara Pontes; de Lucena-Silva, Daniely; Rocha, Dayrla Kelly Gomes; Verissimo, Maria Eduarda Santana; Figueiredo, Bruno Renaly Souza; Barbosa, Jose Etham de Lucena; Molozzi, Joseline				de Lucena E. L. Barbosa, José/H-2234-2018; Severiano, Juliana/ADR-5797-2022; Molozzi, Joseline/M-3951-2014; Figueiredo, Bruno/K-8361-2014; Lucena-Silva, Daniely/AAD-5467-2019	Figueiredo, Bruno/0000-0002-8750-808X; Lucena-Silva, Daniely/0000-0003-3229-064X; Severiano, Juliana/0000-0002-4804-7727					The role of bioturbation triggered by benthic macroinvertebrates in the effectiveness of the Floc & Lock technique in mitigating eutrophication								WATER RESEARCH				246						120691			10.1016/j.watres.2023.120691					OCT 2023		Article	NOV 1 2023	2023	Anthropogenic activities have led to excessive loading of phosphorus and nitrogen into water bodies, leading to eutrophication and promoting the growth of cyanobacteria, posing a threat to the health of humans and aquatic animals. Techniques such as Floc & Lock have been developed to mitigate eutrophication by reducing phosphorus concentrations in water and preventing algal blooms. However, littl…
84	J	Kiefer, Nadine; Nichterlein, Moritz; Rei, Fabienne; Runge, Madeleine; Biermann, Ulf; Wieland, Thomas; Noll, Matthias; Kalkhof, Stefan				Wieland, Thomas/ACE-6378-2022; Noll, Matthias/ACL-0479-2022; Kalkhof, Stefan/Z-2000-2019; Kalkhof, Stefan/F-7932-2013	Noll, Matthias/0000-0002-9981-5968; Kiefer, Nadine/0000-0002-6716-8188; Reiss, Fabienne/0000-0001-5334-6986; Kalkhof, Stefan/0000-0001-6121-7105					Eluates from facades at the beginning of their service time affect aquatic and sediment organisms								SCIENCE OF THE TOTAL ENVIRONMENT				906						167531			10.1016/j.scitotenv.2023.167531					OCT 2023		Article	JAN 1 2024	2024	Biocides are used in building materials to prevent microbial growth during storage (in-can preservatives) as well as after application (film preservatives). These compounds can leach out from the material into the environment and harm non-target organisms. In this study, the ecotoxicological effect of leachates at the beginning of a facade lifetime, on sediment and aquatic organisms was examined.…
85	J	Sun, Zeyang; Liu, Yue; Hou, Aoran; Han, Anqi; Yan, Chuncai; Sun, Jinsheng					Hou, Aoran/0009-0006-0380-230X					Transcriptome and gut microbiota analyses reveal a possible mechanism underlying rifampin-mediated interruption of the larval development of chironomid Propsilocerus akamusi (Diptera: Chironomidae)								ECOTOXICOLOGY AND ENVIRONMENTAL SAFETY				264						115467			10.1016/j.ecoenv.2023.115467							Article	OCT 1 2023	2023	Chironomids, the most abundant insect group found in freshwater habitats, are known to be pollution tolerate and serve as important bioindicators of contaminant stress. Gut microbiota has recently been shown to potentially provide a number of beneficial services to insect hosts. However, the antibiotic-mediated interruption of chironomid gut microbial community and its subsequent influence on hos…
86	J	Zhang, C.; Zhai, F.; Deng, X.; Shan, B.					zhang, chao/0000-0003-1358-0342					Dark side of biochar in the aquatic environment: environmental risks and ecotoxicological aspects								INTERNATIONAL JOURNAL OF ENVIRONMENTAL SCIENCE AND TECHNOLOGY				21	4			3705	3718				10.1007/s13762-023-05216-w					SEP 2023		Article	FEB 2024	2024	Biochars were prepared by pyrolyzing pig manure, cow dung, bamboo, corn straw, and sewage sludge at 400 and 600 degrees C; then, the environmental risks posed by heavy metals and polycyclic aromatic hydrocarbons in the biochars were assessed. The acid-extractable and reducible fraction contributions to the total Zn concentrations were 53.78% and 46.11% for cow dung biochar, 51.94% and 48.37% for …
87	J	Armstrong, Isaac; Moir, Katherine E.; Ridal, Jeffrey J.; Cumming, Brian F.					Armstrong, Isaac/0000-0002-6997-2508					Subfossil Chironomid Assemblages as Indicators of Remedial Efficacy in the Historically Contaminated St. Lawrence River at Cornwall, Ontario								ARCHIVES OF ENVIRONMENTAL CONTAMINATION AND TOXICOLOGY													10.1007/s00244-023-01021-1					AUG 2023		Article; Early Access		2023	Long-term data are required to quantify the impacts of historic industrial pollution and subsequent remedial action on the nearshore benthic community in the St. Lawrence River Area of Concern at Cornwall, Ontario. Specifically, high-quality temporal records are needed to understand changes in benthic invertebrate assemblages in response to multiple possible drivers including industrial pollution…
88	J	Llorente, Lola; Aquilino, Monica; Herrero, Oscar; de la Pena, Eduardo; Planello, Rosario				Planello, Rosario/V-1462-2019; Aquilino, Mónica/JXX-9839-2024; Herrero, Oscar/B-3782-2012; Llorente Ortega, Lola/M-2973-2018; de la Pena, Eduardo/B-8037-2015	Herrero, Oscar/0000-0002-1410-368X; Aquilino, Monica/0000-0003-2817-8997; Llorente Ortega, Lola/0000-0002-1716-6889; de la Pena, Eduardo/0000-0002-6057-6664					Characterization and expression of heat shock and immune genes in natural populations of Prodiamesa olivacea (Diptera) exposed to thermal stress								ECOTOXICOLOGY AND ENVIRONMENTAL SAFETY				263						115359			10.1016/j.ecoenv.2023.115359					AUG 2023		Article	SEP 15 2023	2023	This paper characterizes the heat stress response (HSR) and explores the impact of temperatures on the immune response of larvae from two chironomid species, Prodiamesa olivacea and Chironomus riparius. Genes involved in crucial metabolic pathways were de novo identified in P. olivacea: Hsp27, Hsp60, Hsp70, Hsc70, Cdc37, and HSF for the heat stress response (HSR) and TOLL, PGRP, C-type lectin, an…
89	J	Stojanovic, Jelena; Savic-Zdravkovic, Dimitrija; Jovanovic, Boris; Vitorovic, Jelena; Basic, Jelena; Stojanovic, Ivana; Popovic, Andrea Zabar; Duran, Hatice; Kolarevic, Margareta Kracun; Milosevic, Durad				Kračun-Kolarević, Margareta/JQT-3327-2023; Savic'Zdravkovic, Dimitrija/LVS-7371-2024; Duran, Hatice/IZD-7416-2023; Duran Durmus, Hatice/B-1423-2009	Duran Durmus, Hatice/0000-0001-6203-3906; Kracun-Kolarevic, Margareta/0000-0002-8885-2456; Stojanovic, Jelena/0000-0002-7217-4793; Basic, Jelena/0000-0002-9221-561X; Jovanovic, Boris/0000-0003-3970-805X; Savic Zdravkovic, Dimitrija/0000-0002-3134-0230					Histopathology of chironomids exposed to fly ash and microplastics as a new biomarker of ecotoxicological assessment								SCIENCE OF THE TOTAL ENVIRONMENT				903						166042			10.1016/j.scitotenv.2023.166042					AUG 2023		Article	DEC 10 2023	2023	In the last few decades, industrial pollution has gained extensive attention in terms of its effect on the aquatic environment. This imposes the need to develop sensitive biomarkers for early detection of pollutant toxicity in ecotoxicological assessment. The advantages of histopathological biomarkers are many, including quick reaction to the presence of contaminants, and the small number of indi…
90	J	Fan, Chengcheng; Cui, Zexiao; Yang, Tianying; Sun, Lili; Cao, Chuanwang				Sun, lili/GQH-2057-2022						UDP-glucuronosyltransferase is involved in susceptibility of Chironomus kiiensis Tokunaga, 1936 (Diptera: Chironomidae) to insecticides								ECOTOXICOLOGY AND ENVIRONMENTAL SAFETY				263						115353			10.1016/j.ecoenv.2023.115353					AUG 2023		Article	SEP 15 2023	2023	UDP-glucuronosyltransferases (UGTs) could transform various exogenous and endogenous compounds, which help detoxification of pesticides in insects. To investigate the role of UGTs in the detoxification metabolism of insecticides in Chironomus kiiensis, CkUGT302M1, CkUGT302N1, CkUGT308N1 and CkUGT36J1 genes were identified with 1449-1599 bp encoding 482-532 amino acids. Four UGT genes shared 40.86…
91	J	Yuan, Hai-guang; Zhang, Rui-jian; Xu, Ye-qin; Dang, Zhi; Hu, Yong; Wang, Qian-Bin; Dong, Hao-tao; Liu, Jia-xin; Pu, Shu-juan; Du, Zhi-li; Liu, Ying-shi; Zhang, Zong-jia				ZHANG, Zongjia/LKL-3177-2024; Jiaxin, Liu/JOK-6129-2023						Effects of multi-frequency ultrasound on inactivating Chironomus kiiensis eggs: Evidence from a case study in drinking water treatment plant								JOURNAL OF WATER PROCESS ENGINEERING				55						104111			10.1016/j.jwpe.2023.104111					AUG 2023		Article	OCT 2023	2023	Chironomid is a type of arthropod that lay eggs on objects in stagnant waters. Vertical side walls of sedimentation tanks in drink water treatment plant (DWTP) are an ideal place for it, which often leads to outbreaks of the larvae booming. Poor hygiene of drinking water and high risk of vector-borne disease are often related to maggots and adult Chironomus, which need to be effectively inhibited…
92	J	Lu, Hsuan-Cheng; Kumar, Anupama; Melvin, Steven D.; Ziajahromi, Shima; Neale, Peta A.; Leusch, Frederic D. L.				Ziajahromi, Shima/AAH-2559-2020; Leusch, Frederic/A-2806-2011; Neale, Peta/F-2167-2010; Melvin, Steven/G-5539-2014; Lu, Hsuan-Cheng/AAH-3687-2020; Kumar, Anu/E-9643-2011	Melvin, Steven/0000-0002-5355-4213; Lu, Hsuan-Cheng/0000-0002-4139-2368; Kumar, Anu/0000-0002-3175-9867					Metabolomic responses in freshwater benthic invertebrate, Chironomus tepperi, exposed to polyethylene microplastics: A two-generational investigation								JOURNAL OF HAZARDOUS MATERIALS				459						132097			10.1016/j.jhazmat.2023.132097					AUG 2023		Article	OCT 5 2023	2023	The accumulation of microplastics (MPs) in sediments could pose risks to benthic organisms and their progeny. Here, we examined effects on traditional apical endpoints along with changes to whole body metabolite profiles induced by irregular shaped polyethylene MPs (1-45 & mu;m) at environmentally relevant concentrations (125, 250, 500 and 1000 MPs/kg sediment) in Chironomus tepperi using a two-g…
93	J	Barbosa, Rone S.; Ribeiro, Fabianne; Rotili, Eliane Aparecida; Venega, Rosaina de Sousa; Dornelas, Aline Silvestre Pereira; Soares, Amadeu M. V. M.; Gravato, Carlos; Sarmento, Renato Almeida				Gravato, Carlos Alexandre Sarabando/I-6496-2019; Soares, Amadeu/A-8304-2008	Gravato, Carlos Alexandre Sarabando/0000-0003-0562-6945; Ribeiro, Fabianne/0000-0002-0300-9196; Soares, Amadeu/0000-0003-0879-9470					Is Actara® a less toxic neonicotinoid formulation? A multigenerational study using the non-target organism Chironomus xanthus								ENVIRONMENTAL SCIENCE AND POLLUTION RESEARCH				30	41			93779	93785				10.1007/s11356-023-28956-1					JUL 2023		Article	SEP 2023	2023	Neonicotinoids are highly consumed systemic insecticides that mimic acetylcholine (ACh) with a specific mode of action at the nicotinic acetylcholine receptors (nAChRs). The insecticide Actara & REG; (active ingredient thiamethoxam- TMX) is a commercial formulation widely used for the control of various agricultural pest species. However, negative effects of TMX have been observed in non-target o…
94	J	Zhang, Jie; Ma, Chuanxin; Xia, Xinghui; Li, Yao; Lin, Xiaohan; Zhang, Yidi; Yang, Zhifeng				Yang, Zhifeng/AAB-8803-2022; yang, xiao/KHT-9445-2024; xia, xinghui/A-9116-2008; Ma, Chuanxin/AFO-5267-2022	Ma, Chuanxin/0000-0001-5125-7322; Xia, Xinghui/0000-0002-8663-6346					Differentially Charged Nanoplastics Induce Distinct Effects on the Growth and Gut of Benthic Insects (Chironomus kiinensis) via Charge-Specific Accumulation and Perturbation of the Gut Microbiota								ENVIRONMENTAL SCIENCE & TECHNOLOGY				57	30			11218	11230				10.1021/acs.est.3c02144					JUL 2023		Article	JUL 20 2023	2023	Positivelycharged nanoplastics induce stronger growth inhibitionand gut damage of benthic insects (Chironomus kiinensis) via charge-specific accumulation and perturbation of gut microbiota.Nanoplastics (NPs), as an emerging contaminant, haveusually beenfound charged in the environment, posing threats to aquatic animals.However, the underlying mechanisms governing the gut toxicity of differentiall…
95	J	Kong, Ze Hui; Burdon, Francis J.; Truchy, Amelie; Bundschuh, Mirco; Futter, Martyn N.; Hurley, Rachel; McKie, Brendan G.				Burdon, Francis/ABC-2827-2020; McKie, Brendan/C-9376-2013; Truchy, Amélie/AFQ-9895-2022; Hurley, Rachel/P-7812-2018; Kong, Ze Hui/MEO-9241-2025; Bundschuh, Mirco/H-4559-2014; Futter, Martyn/G-6238-2011	Kong, Ze Hui/0000-0001-7479-1501					Comparing effects of microplastic exposure, FPOM resource quality, and consumer density on the response of a freshwater particle feeder and associated ecosystem processes								AQUATIC SCIENCES				85	3					70			10.1007/s00027-023-00964-w							Article	JUL 2023	2023	Fine particulate organic matter (FPOM) is an important basal resource in stream ecosystems for deposit- and filter-feeding macroinvertebrates (collectively 'particle feeders'). Microplastics (MP) share many characteristics with FPOM (e.g. size range, surface area to volume ratios) and are potentially consumed by particle feeders. Accordingly, MP contamination of natural FPOM pools might affect pa…
96	J	Campos, Diana; Morgado, Rui G.; Silva, Ana Rita R.; Machado, Ana L.; Grabicova, Katerina; Zlabek, Vladimir; Loureiro, Susana; Soares, Amadeu M. V. M.; Pestana, Joao L. T.				Grabicova, Katerina/F-7921-2015; Silva, Ana/HGA-7834-2022; Morgado, Rui/B-4542-2016; Loureiro, Susana/B-4462-2008; Campos, Diana/U-9808-2018; Pestana, Joao/A-9279-2008; Soares, Amadeu/A-8304-2008; Machado, Ana/U-9736-2018	Pestana, Joao/0000-0003-1322-2959; Soares, Amadeu/0000-0003-0879-9470; Machado, Ana/0000-0003-1947-8605; Machado, Ana/0000-0002-5213-6001; Loureiro, Susana/0000-0002-5393-9623					Toxicity assessment of binary mixtures of BP3 with 4-MBC (UV-filters), and BP3 with DEET (insect repellent) using the aquatic midge Chironomus riparius								SCIENCE OF THE TOTAL ENVIRONMENT				892						164594			10.1016/j.scitotenv.2023.164594					JUN 2023		Article	SEP 20 2023	2023	Personal care products have various organic ultraviolet filters (UV filters) in their composition to increase protection against ultraviolet radiation. Some of these products also contain insect repellents in their formulations. Consequently, these compounds reach freshwater ecosystems, exposing aquatic organisms to a cocktail of anthropogenic contaminants. In this study, the joint effects of two…
97	J	Abessa, Denis; Burton Jr, G. Allen; Cervi, Eduardo C. C.; Simpson, Stuart L. L.; Stubblefield, William; Ribeiro, Caio C. C.; Cruz, Ana C. F.; Kruger, Gisele; Smith, Ross				Smith, Ross/ACO-8618-2022; Cruz, Ana/AAQ-7172-2021; Burton, Glenn/Q-9714-2016; Ribeiro, Caio Cesar/I-3193-2017	Burton, Glenn/0000-0002-8660-6294; Smith, Ross/0000-0002-3540-1133; Ribeiro, Caio Cesar/0000-0003-4418-0624					Has the Rio Doce time bomb been defused? Using a weight-of-evidence approach to determine sediment quality								INTEGRATED ENVIRONMENTAL ASSESSMENT AND MANAGEMENT				20	1			148	158				10.1002/ieam.4785					JUN 2023		Article	JAN 2024	2024	The Fundao mine tailings dam rupture of 2015, in the Rio Doce basin, Brazil, resulted in the deposition of tailings downstream of the dam. It has yet to be determined if metals associated with the tailings have contributed toxicity to organisms, burying a time bomb that could be ticking. Currently the data on toxicity to benthic and aquatic organisms have not been assessed sufficiently to allow a…
98	J	Muniz-Gonzalez, Ana-Belen; Martinez-Guitarte, Jose-Luis; Lencioni, Valeria				Muñiz-González, Ana-Belén/S-6396-2019; Lencioni, Valeria/O-4738-2019; Martinez-Guitarte, Jose-Luis/M-3990-2014; Lencioni, Valeria/G-1935-2011	Martinez-Guitarte, Jose-Luis/0000-0002-7722-864X; Lencioni, Valeria/0000-0002-4341-9923; Muniz Gonzalez, Ana Belen/0000-0001-8285-7582					Impact of Global Warming on Kryal Fauna: Thermal Tolerance Response of Diamesa steinboecki (Goetghebuer, 1933; Chironomidae)								DIVERSITY-BASEL				15	6					708			10.3390/d15060708							Article	JUN 2023	2023	The ice fly Diamesa steinboecki Goetghebuer, 1933 (Diptera: Chironomidae: Diamesinae) is exclusive to glacier-fed streams in the East Palaearctic region and is threatened by extinction due to global warming and glacier retreat. To date, no data are available on its thermal tolerance or ability to develop a heat shock response (HSR) or involve other biomarkers when exposed to higher-than-natural t…
99	J	Montano-Campaz, Milton L.; Oliveira, Eugenio E.; Bacca, Tito; Toro-Restrepo, Beatriz; Dias, Lucimar G.				de Oliveira, Eugênio/F-4045-2016						Sex-specific alterations in adaptive responses of Chironomus columbiensis triggered by imidacloprid chronic and acute sublethal exposures								ENVIRONMENTAL SCIENCE AND POLLUTION RESEARCH				30	31			77328	77342				10.1007/s11356-023-27601-1					MAY 2023		Article	JUL 2023	2023	The use of imidacloprid is a common pest control practice in the Neotropical region. However, the imidacloprid unintended sublethal effects on Neotropical aquatic non-target arthropods and undesirable consequences for aquatic environments remain unclear. Here, we assessed the susceptibility of Chironomus columbiensis (Diptera: Chironomidae) larvae to the neonicotinoid imidacloprid and evaluated w…
100	J	Cotta, Carina P.; Pinto, Thandy J. S.; Yoshii, Maria Paula C.; Silva, Lais C. M.; Ogura, Allan P.; Gabriel, Gabriele Veronica M.; Schiesari, Luiz C.; Carmo, Janaina B.; Montagner, Cassiana C.; Espindola, Evaldo L. G.; Moreira, Raquel A.				C. M. Silva, Laís/AAH-8683-2021; Pinto, Thandy/CAH-3515-2022; Moreira, Raquel/K-5258-2014; Cesar Schiesari, Luis/E-8624-2012; Braga do Carmo, Janaina/D-5648-2013; Espindola, Evaldo/H-7053-2012; Ogura, Allan/P-3784-2018; Gabriel, Gabriele/I-2736-2014	Moreira, Raquel/0000-0001-9392-8067; Pinto, Thandy Junio da Silva/0000-0003-1640-8329; Cesar Schiesari, Luis/0000-0003-0814-591X; Braga do Carmo, Janaina/0000-0002-2871-9880; Espindola, Evaldo/0000-0003-1700-9661; Ogura, Allan/0000-0001-8549-5820; Gabriel, Gabriele/0000-0003-1927-5947; Conceicao Menezes da Silva, Lais/0000-0003-1364-8722					Exposure to fipronil, 2,4-D and vinasse influences macroinvertebrate assemblage structure: An experimental mesocosm approach								SCIENCE OF THE TOTAL ENVIRONMENT				888						164259			10.1016/j.scitotenv.2023.164259					MAY 2023		Article	AUG 25 2023	2023	Sugarcane is one of the main monocultures in Brazil and widely uses herbicide 2,4-D and fipronil insecticide. In addition, vinasse can be mentioned as it is widely used in this plantation. These compounds occurring simultaneously in the aquatic environment can potentiate the deleterious effects on organisms. Thus, this study aimed to evaluate the composition, abundance and ecological indices of t…
101	J	Almroth, Bethanie Carney; Carle, Alice; Blanchard, Marion; Molinari, Francesca; Bour, Agathe				; Carney Almroth, Bethanie/Q-6411-2019	Carle, Alice/0000-0001-6532-5672; Carney Almroth, Bethanie/0000-0002-5037-4612; Molinari, Francesca/0009-0002-0184-5788					Single-use take-away cups of paper are as toxic to aquatic midge larvae as plastic cups								ENVIRONMENTAL POLLUTION				330						121836			10.1016/j.envpol.2023.121836					MAY 2023		Article	AUG 1 2023	2023	Single-use plastics and food packaging are the most common items polluting the environment, commonly identified in surveys and litter monitoring campaigns. There are pushes to ban these products from production and use in different regions, and to replace them with other materials viewed as safer or more sustainable. Here, we address the potential environmental impacts of take-away cups and lids …
102	J	Yoshida, Mizuki; Goto, Shin G.				Goto, Shin/K-2614-2015	Goto, Shin/0000-0002-4431-7531; Yoshida, Mizuki/0000-0002-3842-8577					Thermal responses of the embryos and early instar larvae of the Antarctic midge Belgica antarctica (Insecta: Diptera)								POLAR BIOLOGY				46	6			539	544				10.1007/s00300-023-03142-8					MAY 2023		Article	JUN 2023	2023	The Antarctic midge, Belgica antarctica, is the only insect that is endemic to the Antarctic Peninsula and its offshore islands. The final (fourth) instar larvae exhibit high inherent thermal tolerance to short-term temperature exposure, and many studies have focused on the underlying molecular physiological mechanisms of their thermal tolerance. In contrast, the thermal strategy of embryos has r…
103	J	Hidayaturrahman, Haerul; Kwon, Hyuk Jun; Bao, Yumeng; Peera, Shaik Gouse; Lee, Tae Gwan				Peera, S/K-7523-2019; Peera, Shaik Gouse/A-7666-2019	Hidayaturrahman, Haerul/0000-0002-7867-7236; Peera, Shaik Gouse/0000-0002-2288-8800					Assessing the Efficacy of Coagulation (Al3+) and Chlorination in Water Treatment Plant Processes: Inactivating Chironomid Larvae for Improved Tap Water Quality								APPLIED SCIENCES-BASEL				13	9					5715			10.3390/app13095715							Article	MAY 5 2023	2023	In response to the finding of chironomid larvae in tap water, South Korea's water treatment system has stepped up water quality monitoring. However, due to the challenging nature of larval behavior, effective elimination remains difficult despite the use of various purification techniques such as coagulation, sedimentation, filtration, and disinfection. Based on it, the aim of this study is to ev…
104	J	Sun, Xiaoya; Liu, Wenbin; Peng, Yuanyuan; Meng, Lingfei; Zhang, Junyu; Pan, Yahan; Wang, Deyu; Zhu, Junhao; Wang, Chengyan; Yan, Chuncai										Genome-wide analyses of Glutathione S-transferase gene family and expression profiling under deltamethrin exposure in non-biting midge Propsilocerus akamusi								COMPARATIVE BIOCHEMISTRY AND PHYSIOLOGY D-GENOMICS & PROTEOMICS				46						101081			10.1016/j.cbd.2023.101081					MAY 2023		Article	JUN 2023	2023	Glutathione S-transferases (GSTs) are major enzymes in detoxification phase II, and have been functioned in resistance to various insecticides or oxidative stress. Herein, we selected the non-biting midge, Propsilocerus akamusi, widespread in Asian aquatic ecosystems, to uncover the gene location, structure, and phylogenetics relationship of GSTs at genome scale first time. Thirty-three cytosolic…
105	J	Viana, Tais S.; Campos, Diana; Bartilotti, Mariana; Leite, Fernanda G.; Zanoni, Maria Valnice; Dorta, Daniel J.; Oliveira, Danielle P.; Pestana, Joao L. T.				Pestana, João/A-9279-2008; ZANONI, MARIA VALNICE/ABH-3301-2020; Suelen, Taís/IQV-7636-2023; Dorta, Daniel/C-4745-2012; Campos, Diana M/U-9808-2018; boldrin, maria valnice/D-4251-2013	, Tais Suelen Viana/0000-0002-3166-8148; Dorta, Daniel/0000-0002-8822-4935; Campos, Diana M/0000-0002-3272-9360; boldrin, maria valnice/0000-0002-2296-1393					Magnetized vermiculite as a tool for the treatment of produced water generated by oil companies: Effects on aquatic organisms before and after treatment								JOURNAL OF APPLIED TOXICOLOGY				43	9			1393	1405				10.1002/jat.4473					MAY 2023		Article	SEP 2023	2023	Produced water (PW) generated by oil companies is a highly impacting waste that contains chemicals such as metals and organic and inorganic compounds. Given its polluting potential, PW requires effective treatment before being discharged into the environment. Conventional treatments have limited efficiency in removing PW toxicity, so alternative approaches must be developed and standardized. In t…
106	J	Zhao, Dianshu; Ali, Afsar; Zuck, Cameron; Uy, Laurice; Morris Jr, J. Glenn; Wong, Adam Chun-Nin				ali, afsar/IUP-7861-2023	Zuck, Cameron/0009-0005-5577-9212					Vibrio cholerae Invasion Dynamics of the Chironomid Host Are Strongly Influenced by Aquatic Cell Density and Can Vary by Strain								MICROBIOLOGY SPECTRUM				11	3								10.1128/spectrum.02652-22					APR 2023		Article	JUN 2023	2023	Cholera has been a human scourge since the early 1800s and remains a global public health challenge, caused by the toxigenic strains of the bacterium Vibrio cholerae. In its aquatic reservoirs, V. cholerae has been shown to live in association with various arthropod hosts, including the chironomids, a diverse insect family commonly found in wet and semiwet habitats. The association between V. cho…
107	J	Bodmer, Hannah; Nyquist, Corrie; Vondracek, Bruce; Ferrington, Leonard C., Jr.				Bodmer, Hannah/JHS-6583-2023	Nyquist, Corrie/0000-0002-6373-7275; Bodmer, Hannah/0000-0002-6619-5459					Exposure of cold-adapted Diamesa mendotae Muttkowski, 1915 (Diptera: Chironomidae) to short-term high temperature reduces longevity and reproduction								AQUATIC INSECTS				44	4			310	324				10.1080/01650424.2023.2204093					APR 2023		Article	OCT 2 2023	2023	Climate change is increasing mean winter temperatures and the frequency of short-term high temperatures. Winter-emerging aquatic insects require an extended cold period to develop and may be negatively impacted by high winter air temperatures. Diamesa mendotae Muttkowski, 1915 is a cold-adapted, winter-emerging chironomid common in groundwater-dominated streams in Minnesota. Previous studies have…
108	J	Pietz, Sebastian; Kolbenschlag, Sara; Roeder, Nina; Roodt, Alexis P.; Steinmetz, Zacharias; Manfrin, Alessandro; Schwenk, Klaus; Schulz, Ralf; Schaefer, Ralf B.; Zubrod, Jochen P.; Bundschuh, Mirco				Bundschuh, Mirco/H-4559-2014; Schwenk, Klaus/IUP-4121-2023; Schaefer, Ralf/E-1926-2011; Roder, Nina/JDW-7696-2023; Steinmetz, Zacharias/AAC-9025-2020	Roder, Nina/0000-0002-9681-7538; Steinmetz, Zacharias/0000-0001-6675-5033; Schafer, Ralf B./0000-0003-3510-1701; Pietz, Sebastian/0000-0002-2224-073X; Roodt, Alexis Pieter/0000-0003-0980-2053					Subsidy Quality Affects Common Riparian Web-Building Spiders: Consequences of Aquatic Contamination and Food Resource								ENVIRONMENTAL TOXICOLOGY AND CHEMISTRY				42	6			1346	1358				10.1002/etc.5614					APR 2023		Article	JUN 2023	2023	Anthropogenic stressors can affect the emergence of aquatic insects. These insects link aquatic and adjacent terrestrial food webs, serving as high-quality subsidy to terrestrial consumers, such as spiders. While previous studies have demonstrated that changes in the emergence biomass and timing may propagate across ecosystem boundaries, the physiological consequences of altered subsidy quality f…
109	J	Indiketi, N.; Lhoste, E.; Grenon, M. C.; Gagnon, M.; Veilleux, E.; Triffault-Bouchet, G.; Couture, P.				; Couture, Patrice/HSE-9805-2023	Veilleux, Eloise/0000-0001-6704-5746; Couture, Patrice/0000-0002-1944-5136					Toxicity and risk management of oil-spiked sediments by diluted bitumen for two freshwater benthic invertebrates								ENVIRONMENTAL POLLUTION				327						121497			10.1016/j.envpol.2023.121497					APR 2023		Article	JUN 15 2023	2023	Diluted bitumen (dilbit) is an unconventional oil produced by the oil sands industry in Canada. Despite the knowledge available on hydrocarbon toxicity, the effects of diluted bitumen on benthic organisms are still largely unknown. Moreover, in Quebec there are only provisional threshold values of 164 mg/kg C10-C50 for chronic effects and 832 mg/kg for acute effects. The protectiveness of these v…
110	J	Valenti, Theodore; Kabler, Kent; Dreier, David; Henry, Kevin; Jones, Alan; McCoole, Matt; Cafarella, Mark; Collins, Jennifer; Bradley, Michael; Samel, Alan; Basu, Manoit					Jones, Alan/0000-0003-2774-8767; Samel, Alan/0000-0001-5497-2161					Evaluating the Functional Equivalency of Test Organism Performance in Negative and Solvent Controls During Chronic Sediment Ecotoxicity Studies Based on US Environmental Protection Agency Guidance								ENVIRONMENTAL TOXICOLOGY AND CHEMISTRY													10.1002/etc.5576					MAR 2023		Article; Early Access		2023	The US Environmental Protection Agency (USEPA) considers sediment toxicity tests as conditional registration requirements for pesticides with soil Kd >= 50 L/kg-solid, Koc >= 1000 L/kg-organic carbon, or log Kow >= 3. The hydrophobicity of these compounds often necessitates use of solvents to ensure accurate and homogeneous dosing of spiked-sediment studies. For sediment tests, a volatile solvent…
111	J	Rani-Borges, Barbara; Queiroz, Lucas Goncalves; Achiles Prado, Caio Cesar; de Moraes, Beatriz Rocha; Ando, Romulo Augusto; Brazil de Paiva, Teresa Cristina; Pompeo, Marcelo				Pompêo, Marcelo/F-8795-2019; Rani-Borges, Barbara/ABA-5323-2021; Ando, Romulo/C-9665-2012; Moraes, Beatriz/AAS-3670-2020; de Paiva, Teresa/JUU-7872-2023; Queiroz, Lucas/K-8278-2014; Paiva, Teresa/C-5747-2013; Achiles do Prado, Caio Cesar/AAN-9489-2021	Queiroz, Lucas/0000-0003-3305-1042; Rocha de Moraes, Beatriz/0000-0002-6054-2165; Paiva, Teresa/0000-0001-7891-6316; Achiles do Prado, Caio Cesar/0000-0002-2802-5467; Rani-Borges, Barbara/0000-0003-3738-686X					Biological responses of Chironomus sancticaroli to exposure to naturally aged PP microplastics under realistic concentrations								ECOTOXICOLOGY				32	3			300	308				10.1007/s10646-023-02640-z					MAR 2023		Article	APR 2023	2023	Microplastic (MP) is yet another form of chronic anthropogenic contribution to the environment. MPs are plastic particles (<5 mm) that have been widely found in the most diverse natural environments, but their real impacts on ecosystems are still under investigation. Here, we studied the toxicity of naturally aged secondary polypropylene (PP) MPs after constant exposure to ultraviolet radiation (…
112	J	Khdre, Azza M.; Ramadan, Somaia A.; Ashry, Ali; Alaraby, Mohamed				Alaraby, MOHAMED/AAY-8073-2021	Alaraby, Mohamed/0000-0001-7488-3318; Ashry, Ali/0000-0002-5402-7343					Chironomus sp. as a Bioindicator for Assessing Microplastic Contamination and the Heavy Metals Associated with It in the Sediment of Wastewater in Sohag Governorate, Egypt								WATER AIR AND SOIL POLLUTION				234	3					161			10.1007/s11270-023-06179-x							Article	MAR 2023	2023	The consequences of plastic waste pollution have imposed wide global concerns. One of these consequences is the production of micro- and nanosized particles (MNPLs) from aged plastics. The problem of MNPLs is magnified by their potential to transport various contaminants due to their large surface area and other variable physiochemical properties. From this point on, it is important to know the r…
113	J	Dornelas, Aline Silvestre Pereira; Pestana, Joao L. T.; de Souza Saraiva, Althieris; Barbosa, Rone Silva; Cavallini, Grasiele Soares; Gravato, Carlos; Soares, Amadeu Mortagua Velho da Maia; Sarmento, Renato Almeida				Cavallini, Grasiele/V-3261-2019; SARMENTO, RENATO/F-8724-2012; Saraiva, Althiéris/AAG-2622-2020; Soares, Amadeu/A-8304-2008; Pestana, Joao/A-9279-2008; Gravato, Carlos Alexandre Sarabando/I-6496-2019	Soares, Amadeu/0000-0003-0879-9470; Pestana, Joao/0000-0003-1322-2959; Gravato, Carlos Alexandre Sarabando/0000-0003-0562-6945					The combined effects of microbial insecticides and sodium chloride on the development and emergence of Chironomus xanthus								PEST MANAGEMENT SCIENCE				79	6			2255	2263				10.1002/ps.7407					FEB 2023		Article	JUN 2023	2023	BackgroundFreshwater organisms are facing increasing salinity levels, not only due to natural environmental processes, but also human activities, which can cause several physiological adaptations to osmotic stress. Additionally, these organisms might also have to deal with contamination by microbial insecticides. Our main goal was to use Chironomus xanthus to assess the chronic effects of increas…
114	J	Kolbenschlag, Sara; Bollinger, Eric; Gerstle, Verena; Bruehl, Carsten A.; Entling, Martin H.; Schulz, Ralf; Bundschuh, Mirco				Bruhl, Carsten/F-3385-2012; Bundschuh, Mirco/H-4559-2014; Entling, Martin/C-6953-2008	Bollinger, Eric/0000-0002-1279-9193; Entling, Martin H./0000-0002-3947-6407					Impact across ecosystem boundaries-Does Bti application change quality and composition of the diet of riparian spiders?								SCIENCE OF THE TOTAL ENVIRONMENT				873						162351			10.1016/j.scitotenv.2023.162351					FEB 2023		Article	MAY 15 2023	2023	Emerging aquatic insects link aquatic and adjacent terrestrial food webs by subsidizing terrestrial predators with high -quality prey. One of the main constituents of aquatic subsidy, the non-biting midges (Chironomidae), showed altered emergence dynamics in response to the mosquito control agent Bacillus thuringiensis var. israelensis (Bti). As riparian spi-ders depend on aquatic subsidy, they m…
115	J	V. Silva, Patricia; Silva, Ana Rita R.; Clark, Nathaniel J.; Vassallo, Joanne; Baccaro, Marta; Scek, Neja Medve; Grgi, Magdalena; Ferreira, Abel; Busquets-Fite, Marti; Jurkschat, Kerstin; Papadiamantis, Anastasios G.; Puntes, Victor; Lynch, Iseult; Svendsen, Claus; Brink, Nico W. van den; Handy, Richard D.; Gestel, Cornelis A. M. van; Loureiro, Susana				Busquets-Fité, Martí/IVH-5948-2023; Loureiro, Susana/B-4462-2008; Lynch, Iseult/I-3915-2014; Verissimo Silva, Patricia/V-2544-2018; Silva, Ana Rita/U-9780-2018	Loureiro, Susana/0000-0002-5393-9623; Lynch, Iseult/0000-0003-4250-4584; Clark, Nathaniel/0000-0002-0968-503X; Verissimo Silva, Patricia/0000-0002-5960-5683; Silva, Ana Rita/0000-0003-0689-639X; Baccaro, Marta/0000-0002-6107-1473; van Gestel, Kees/0000-0002-5651-0208; Busquets-Fite, Marti/0000-0002-7939-5265					Toxicokinetics and bioaccumulation of silver sulfide nanoparticles in benthic invertebrates in an indoor stream mesocosm								SCIENCE OF THE TOTAL ENVIRONMENT				873						162160			10.1016/j.scitotenv.2023.162160					FEB 2023		Article	MAY 15 2023	2023	Mesocosms allow the simulation of environmentally relevant conditions and can be used to establish more realistic scenarios of organism exposure to nanoparticles. An indoor mesocosm experiment simulating an aquatic stream ecosystem was conducted to assess the toxicokinetics and bioaccumulation of silver sulfide nanoparticles (Ag2S NPs) and AgNO3 in the freshwater invertebrates Girardia tigrina, P…
116	J	Wang, Haotian; Hu, Diexuan; Wen, Wu; Lin, Xiaohan; Xia, Xinghui				Wen, Wu/GRX-3889-2022; xia, xinghui/A-9116-2008	Wang, Haotian/0000-0001-8178-8095; Xia, Xinghui/0000-0002-8663-6346; Wen, Wu/0000-0002-6665-5451					Warming Affects Bioconcentration and Bioaccumulation of Per- and Polyfluoroalkyl Substances by Pelagic and Benthic Organisms in a Water-Sediment System								ENVIRONMENTAL SCIENCE & TECHNOLOGY													10.1021/acs.est.2c07631					FEB 2023		Article; Early Access		2023	Warming and exposure to emerging global pollutants, such as per-and polyfluoroalkyl substances (PFAS), are significant stressors in the aquatic ecosystem. However, little is known about the warming effect on the bioaccumulation of PFAS in aquatic organisms. In this study, the pelagic organisms Daphnia magna and zebrafish, and the benthic organism Chironomus plumosus were exposed to 13 PFAS in a s…
117	J	Janakiev, Tamara; Milosevic, Durad; Petrovic, Marija; Miljkovic, Jelena; Stankovic, Nikola; Zdravkovic, Dimitrija Savic; Dimkic, Ivica				Janakiev, Tamara/AAB-4147-2020; Stankovic, Nikola/JXW-8139-2024; Dimkic, Ivica/GWR-2445-2022; Savic'Zdravkovic, Dimitrija/LVS-7371-2024	Dimkic, Ivica/0000-0002-0425-5938; Stankovic, Nikola/0000-0002-1604-6543; Savic Zdravkovic, Dimitrija/0000-0002-3134-0230; Janakiev, Tamara/0000-0003-3933-9610					Chironomus riparius Larval Gut Bacteriobiota and Its Potential in Microplastic Degradation								MICROBIAL ECOLOGY				86	3			1909	1922				10.1007/s00248-023-02199-6					FEB 2023		Article	OCT 2023	2023	Chironomus riparius are sediment-dwelling invertebrates in freshwater ecosystems and are used as indicators of environmental pollution. Their habitat is threatened by high levels of contaminants such as microplastics and organic matter. A promising strategy for the eco-friendly degradation of pollutants is the use of bacteria and their enzymatic activity. The aim of this study was to characterize…
118	J	Ganglo, Caroline; Mendoza-Lera, Clara; Manfrin, Alessandro; Bolpagni, Rossano; Gerstle, Verena; Kolbenschlag, Sara; Bollinger, Eric; Schulz, Ralf; Lorke, Andreas				; Lorke, Andreas/B-9195-2008; Bolpagni, Rossano/Q-7053-2018	Bollinger, Eric/0000-0002-1279-9193; Ganglo, Caroline/0000-0002-7678-8442; Lorke, Andreas/0000-0001-5533-1817; Bolpagni, Rossano/0000-0001-9283-2821					Does biocide treatment for mosquito control alter carbon dynamics in floodplain ponds?								SCIENCE OF THE TOTAL ENVIRONMENT				872						161978			10.1016/j.scitotenv.2023.161978					FEB 2023		Article	MAY 10 2023	2023	Shallow lentic aquatic ecosystems, such as ponds, are important repositories of carbon (C) and hotspots of C cycling and greenhouse gas emission. Tube-dwelling benthic invertebrates, such as chironomids, may be key players in C dynamics in these water bodies, yet their role in the C-budget at ecosystem level remains unclear. We tested whether a 41 % reduction in chironomid abundance after applica…
119	J	Lu, Yanhui; Zheng, Xusong; He, Xiaochan; Guo, Jiawen; Fu, Qiming; Xu, Hongxing; Lu, Zhongxian				Lu, gls19581211!/L-6918-2019						Sublethal effects of chlorantraniliprole on growth, biochemical and molecular parameters in two chironomids, Chironomus kiiensis and Chironomus javanus								ECOTOXICOLOGY AND ENVIRONMENTAL SAFETY				253						114658			10.1016/j.ecoenv.2023.114658					FEB 2023		Article	MAR 15 2023	2023	Pesticide residues have serious environmental impacts on rice-based ecosystems. In rice fields, Chironomus kiiensis and Chironomus javanus provide alternative food sources to predatory natural enemies of rice insect pests, especially when pests are low. Chlorantraniliprole is a substitute for older classes of insecticides and has been used extensively to control rice pests. To determine the ecolo…
120	J	Oyeku, Oyeshina G. G.; Anyaele, Okorie O. O.; Akindele, Emmanuel O. O.; Atobatele, Oluwatosin E. E.; Adeniyi, Akinkunle V. V.				Akindele, Emmanuel/AET-0657-2022; Oyeku, Oyeshina Gideon/LSJ-2372-2024	Oyeku, Oyeshina Gideon/0000-0001-9203-7158					Biological water quality of an impaired tropical river: the macrozoobenthos approach								BIOLOGIA				78	8			2131	2145				10.1007/s11756-023-01346-1					FEB 2023		Article	AUG 2023	2023	Human activities are major drivers of water quality degradation, especially in densely populated cities. The water quality of the Ona River in Nigeria was studied by collecting and analyzing water and macrozoobenthic samples from 12 sites along the flow of the river. The biological water quality of the river was determined using its faunal composition, biodiversity indices, functional feeding gui…
121	J	Wieringa, N.; Droge, S. T. J.; Bakker, A. M.; Melkert, R. A.; Prast, B. J.; Verdonschot, P. F. M.; Kraak, M. H. S.				Kraak, Michiel/K-6928-2012	Bakker, Annalieke/0009-0002-4323-7609; Wieringa, Nienke/0000-0002-9471-3102; Droge, Steven/0000-0002-1193-1850					Enlarging the Arsenal of Test Species for Sediment Quality Assessment								BULLETIN OF ENVIRONMENTAL CONTAMINATION AND TOXICOLOGY				110	2					55			10.1007/s00128-023-03691-y							Article	FEB 2023	2023	Since only a few standard benthic test species are available for sediment quality, our study aimed to employ multiple test species representing different sensitivity categories in the quality assessment of contaminated sediments. To this end three macroinvertebrate species, Sericostoma personatum (caddisfly, sensitivity category 10), Asellus aquaticus (isopod, category 3) and Chironomus riparius …
122	J	Kalman, Judit; Muniz-Gonzalez, Ana-Belen; Garcia, Maria-Angeles; Martinez-Guitarte, Jose -Luis				Muñiz-González, Ana-Belén/S-6396-2019; Kalman, Judit/L-7274-2015	Kalman, Judit/0000-0002-3610-1968; Muniz Gonzalez, Ana Belen/0000-0001-8285-7582					Chironomus riparius molecular response to polystyrene primary microplastics								SCIENCE OF THE TOTAL ENVIRONMENT				868						161540			10.1016/j.scitotenv.2023.161540					JAN 2023		Article	APR 10 2023	2023	Microplastics are emerging as a central concern for the environment. They can be found worldwide, produced for the industry and because of plastic debris degradation. The microplastics are smaller than 5 mm, but they can also range in micro and nanometer scales, present in soil and aquatic ecosystems. Furthermore, they can have different chemical compositions, including additives with putative to…
123	J	Aikins, Deborah M.; Mehler, W. Tyler; Veilleux, Heather D.; Zhang, Yifeng; Goss, Greg G.				Veilleux, Heather/AAX-9412-2021; Goss, Greg/A-2646-2014	Zhang, Yifeng/0000-0002-6454-4918; Mehler, Wesley/0000-0002-6631-3697					The Acute and Chronic Effects of a Sediment-Bound Synthetic Musk, Galaxolide, on Hyalella azteca, Chironomus dilutus, and Lumbriculus variegatus								ARCHIVES OF ENVIRONMENTAL CONTAMINATION AND TOXICOLOGY				84	2			227	236				10.1007/s00244-023-00978-3					JAN 2023		Article	FEB 2023	2023	Galaxolide is one of the most frequently used synthetic polycyclic musks on the market and is commonly detected in aquatic waterways. Previous studies have mainly evaluated the toxicity of this emerging contaminant using water-only exposures; however, its high Log K-ow (5.9) suggests that this compound is likely to partition to sediments. Three benthic invertebrates, Chironomus dilutus, Hyalella …
124	J	Barbosa, Rone S.; Ribeiro, Fabianne; Dornelas, Aline Silvestre Pereira; Saraiva, Althieris de Souza; Soares, Amadeu M. V. M.; Sarmento, Renato Almeida; Gravato, Carlos				Saraiva, Althiéris/AAG-2622-2020; SARMENTO, RENATO/F-8724-2012; Soares, Amadeu/A-8304-2008; Gravato, Carlos Alexandre Sarabando/I-6496-2019	Soares, Amadeu/0000-0003-0879-9470; DA SILVA BARBOSA, RONE/0000-0003-2101-7509; Ribeiro, Fabianne/0000-0002-0300-9196; Gravato, Carlos Alexandre Sarabando/0000-0003-0562-6945					What does not kill it makes it stronger! The tolerance of the F1 larvae of Chironomus xanthus to a neonicotinoid insecticide formulation								ECOTOXICOLOGY AND ENVIRONMENTAL SAFETY				250						114513			10.1016/j.ecoenv.2023.114513					JAN 2023		Article	JAN 15 2023	2023	Thiamethoxam (TMX) is a systemic neonicotinoid that acts as a partial agonist of the nicotinic acetylcholine receptors (nAChRs). However, target species have shown resistance to formulations based on such neon-icotinoids, which can also be expected for non-target insects. This research aimed to study the effects of a formulation based on TMX [Cruiser (R) 350 FS (CRZ)] on the life traits of Chiron…
125	J	Kolbenschlag, Sara; Gerstle, Verena; Eberhardt, Julian; Bollinger, Eric; Schulz, Ralf; Bruehl, Carsten A.; Bundschuh, Mirco				Bruhl, Carsten/F-3385-2012; Bundschuh, Mirco/H-4559-2014	Bundschuh, Mirco/0000-0003-4876-220X; Bollinger, Eric/0000-0002-1279-9193					A temporal perspective on aquatic subsidy: Bti affects emergence of Chironomidae								ECOTOXICOLOGY AND ENVIRONMENTAL SAFETY				250						114503			10.1016/j.ecoenv.2023.114503					JAN 2023		Article	JAN 15 2023	2023	Emerging aquatic insects serve as one link between aquatic and adjacent riparian food webs via the flux of energy and nutrients. These insects provide high-quality subsidy to terrestrial predators. Thus, any disturbance of emergence processes may cascade to higher trophic levels and lead to effects across ecosystem boundaries. One stressor with potential impact on non-target aquatic insects, espe…
126	J	Pietz, Sebastian; Kainz, Martin J.; Schroeder, Henning; Manfrin, Alessandro; Schaefer, Ralf B.; Zubrod, Jochen P.; Bundschuh, Mirco				Schaefer, Ralf/E-1926-2011; Kainz, Martin/AAG-6268-2021; Bundschuh, Mirco/H-4559-2014	Manfrin, Alessandro/0000-0001-5259-980X; Kainz, Martin/0000-0002-2388-1504; Bundschuh, Mirco/0000-0003-4876-220X; Schroeder, Henning/0000-0002-0042-7982; Schafer, Ralf B./0000-0003-3510-1701; Pietz, Sebastian/0000-0002-2224-073X					Metal Exposure and Sex Shape the Fatty Acid Profile of Midges and Reduce the Aquatic Subsidy to Terrestrial Food Webs								ENVIRONMENTAL SCIENCE & TECHNOLOGY				57	2			951	962				10.1021/acs.est.2c05495					JAN 2023		Article	JAN 17 2023	2023	Aquatic micropollutants can be transported to terrestrial systems and their consumers by emergent aquatic insects. However, micropollutants, such as metals, may also affect the flux of physiologically important polyunsaturated fatty acids (PUFAs). As certain PUFAs have been linked to physiological fitness and breeding success of terrestrial consumers, reduced fluxes from aquatic systems could aff…
127	J	Silva, Patricia V.; Santos, Catia S. A.; Papadiamantis, Anastasios G.; Goncalves, Sandra F.; Prodana, Marija; Verweij, Rudo A.; Lynch, Iseult; van Gestel, Cornelis A. M.; Loureiro, Susana				Gonçalves, Sandra/U-8150-2018; Loureiro, Susana/B-4462-2008; Prodana, Marija/K-1353-2017; Lynch, Iseult/I-3915-2014; Verissimo Silva, Patricia/V-2544-2018	Loureiro, Susana/0000-0002-5393-9623; van Gestel, Kees/0000-0002-5651-0208; Prodana, Marija/0000-0002-7747-4699; Lynch, Iseult/0000-0003-4250-4584; Verissimo Silva, Patricia/0000-0002-5960-5683					Toxicokinetics of silver and silver sulfide nanoparticles in Chironomus riparius under different exposure routes								SCIENCE OF THE TOTAL ENVIRONMENT				865						161087			10.1016/j.scitotenv.2022.161087					JAN 2023		Article	MAR 20 2023	2023	Engineered nanoparticles released into surface water may accumulate in sediments, potentially threatening benthic or-ganisms. This study determined the toxicokinetics in Chironomus riparius of Ag from pristine silver nanoparticles (Ag NPs), a simulating aged Ag NP form (Ag2S NPs), and AgNO3 as an ionic control. Chironomid larvae were exposed to these Ag forms through water, sediment, or food. The…
128	J	Fujii, Sotaro; Kawai, Koichiro; Sambongi, Yoshihiro; Wakai, Satoshi				Wakai, Satoshi/A-6458-2014; SAMBONGI, Yoshihiro/G-8882-2019						Species-specific Microorganisms in Acid-tolerant Chironomus Larvae Reared in a Neutral pH Range under Laboratory Conditions: Single Dataset Analysis								MICROBES AND ENVIRONMENTS				38	6					ME23029			10.1264/jsme2.ME23029							Article	2023	2023	To obtain a more detailed understanding of organismal acid tolerance, the larval microbiomes of 11 Chironomus species collected from acidic or neutral pH areas in Japan and reared at pH 7-8 under laboratory conditions were systematically compared using an amplicon sequencing analysis. Evenness values were lower for the larval microbiomes of acid-tolerant Chironomus cf. riparius, Chironomus fuscic…
129	J	Zhang, Chao; Zhang, Yang; Shan, Baoqing				wang, xueting/JPY-2782-2023	zhang, chao/0000-0003-1358-0342					Heavy metal distribution, fractionation, and biotoxicity in sediments around villages in Baiyangdian Lake in North China								ENVIRONMENTAL MONITORING AND ASSESSMENT				195	1					86			10.1007/s10661-022-10689-2							Article	JAN 2023	2023	The effects of human activities on heavy metal distributions and fractionation in sediments from villages around Baiyangdian Lake (BYDL), North China, were assessed. The concentrations of Cd, Cr, Cu, Ni, Pb, and Zn in sediments from five villages were determined, and the potential ecological risk index, risk assessment code, and Chironomus sp. larvae toxicity assay were used to assess the bioavai…
130	J	Bomble, Pratibha; Nath, Bimalendu B				Nath, Bimalendu/AAP-8450-2020						Differential manifestation of RONS and antioxidant enzymes in response to singular versus combinatorial stress in Chironomus ramosus.								Stress biology				2	1			56	56				10.1007/s44154-022-00077-8							Journal Article	2022 Dec 29	2022	In nature, organisms face multiple abiotic stress concurrently. Our previous study has indicated how threshold level of lethality depends on the type and combination of stressors. Many mechanisms exist by which organisms respond to stressors and maintain homeostasis. We examined the homeostatic pliability in an extremophilic oriental midge Chironomus ramosus larvae under various combinatorial str…
131	J	Paiva, Franciely Ferreira; Melo, Dalescka Barbosa de; Dolbeth, Marina; Molozzi, Joseline				Molozzi, Joseline/M-3951-2014; Dolbeth, Marina/I-3840-2013; Paiva, Franciely Ferreira/HJI-7806-2023	Dolbeth, Marina/0000-0002-8775-0351; Paiva, Franciely Ferreira/0000-0002-5847-4802; Barbosa de Melo, Dalescka/0000-0003-4275-3433					Functional threshold responses of benthic macroinvertebrates to environmental stressors in reservoirs								JOURNAL OF ENVIRONMENTAL MANAGEMENT				329						116970			10.1016/j.jenvman.2022.116970					DEC 2022		Article	MAR 1 2023	2023	Reservoirs are aquatic ecosystems created by humans to supply water needs. They can impair aquatic diversity due to the lack of connectivity, reduced water volume, and pressures exerted by surrounding human activities. These changes are expected to produce abrupt fluctuations in the reservoirs' environment, thus influencing the structure and functioning of aquatic communities. Therefore, this stu…
132	J	Roodt, Alexis P.; Schaufelberger, Sonja; Schulz, Ralf				Schulz, Ralf/ABI-4526-2020	Schaufelberger, Sonja/0000-0002-1238-6356; Roodt, Alexis Pieter/0000-0003-0980-2053					Aquatic-Terrestrial Insecticide Fluxes: Midges as Neonicotinoid Vectors								ENVIRONMENTAL TOXICOLOGY AND CHEMISTRY				42	1			60	70				10.1002/etc.5495					DEC 2022		Article	JAN 2023	2023	Exposure of freshwater ecosystems to insecticides can negatively impact the development of emerging aquatic insects. These insects serve as an important nutritional subsidy for terrestrial insectivores. Changes in insect emergence phenology (i.e., emergence success and temporal pattern) or fluxes of insecticides retained by the emerging adults have the potential to negatively impact terrestrial f…
133	J	Li, Weizong; Hu, Hao; Liu, Fen; Li, Huizhen; You, Jing				Li, Huizhen/JPX-2563-2023; You, Jing/A-6201-2009	You, Jing/0000-0002-4006-8339					Influence of dissolved organic carbon on multimedia distribution and toxicity of fipronil and its transformation products in lotic waterways								JOURNAL OF ENVIRONMENTAL SCIENCES				130				52	64				10.1016/j.jes.2022.10.015					DEC 2022		Article	AUG 2023	2023	Environmental fate and ecological impacts of fipronil and its transformation products (FIPs) in aquatic environment have caused worldwide attention, however, the influence of dis-solved organic carbon (DOC) on multimedia distribution, bioavailability, and toxicity of FIPs in field waterways was largely unknown. Here, we collected 11 companion water and sedi-ment samples along a lotic stream in Gu…
134	J	Silva, Sara A. M.; Rodrigues, Andreia C. M.; Rocha-Santos, Teresa; Silva, Ana L. Patricio; Gravato, Carlos				Rocha-Santos, Teresa/A-2355-2009; Gravato, Carlos Alexandre Sarabando/I-6496-2019; Rodrigues, Andreia/C-4539-2015; Patricio Silva, Ana/K-1919-2013	Rocha-Santos, Teresa/0000-0003-3660-4116; Gravato, Carlos Alexandre Sarabando/0000-0003-0562-6945; Rodrigues, Andreia/0000-0001-9839-6290; Patricio Silva, Ana/0000-0003-1932-1229; Silva, Sara/0000-0002-5506-6811					Effects of Polyurethane Small-Sized Microplastics in the Chironomid, Chironomus riparius: Responses at Organismal and Sub-Organismal Levels								INTERNATIONAL JOURNAL OF ENVIRONMENTAL RESEARCH AND PUBLIC HEALTH				19	23					15610			10.3390/ijerph192315610							Article	DEC 2022	2022	Freshwater provides valuable services and functions to humankind. However, macroinvertebrates that underpin the delivery of many of those ecosystem services and functions are under an additional threat caused by microplastic pollution. Chironomids are one of the most abundant groups of macroinvertebrates in these environments and the most sensitive to microplastics. This investigation addressed t…
135	J	Prata, Joana C.; Silva, CarlosJ. M.; Serpa, Dalila; Soares, Amadeu M. V. M.; Gravato, Carlos; Silva, Ana L. Patricio				Patricio Silva, Ana/K-1919-2013; Soares, Amadeu/A-8304-2008; Gravato, Carlos Alexandre Sarabando/I-6496-2019; Prata, Joana C/W-4272-2018; Serpa, Dalila/F-5250-2012	Patricio Silva, Ana/0000-0003-1932-1229; Soares, Amadeu/0000-0003-0879-9470; Gravato, Carlos Alexandre Sarabando/0000-0003-0562-6945; Prata, Joana C/0000-0001-7814-3659; Serpa, Dalila/0000-0001-7808-963X					Mechanisms influencing the impact of microplastics on freshwater benthicinvertebrates: Uptake dynamics and adverse effects on Chironomus riparius br								SCIENCE OF THE TOTAL ENVIRONMENT				859						160426			10.1016/j.scitotenv.2022.160426					NOV 2022		Review	FEB 10 2023	2023	Chironomids inhabit freshwater benthic ecosystems which are prone to microplastic contamination. This work aimedat understanding the factors and mechanisms influencing microplastic uptake and related adverse effects onChironomus riparius, by exploring an extensive project database, conducting a literature review, and performing anagent-based model to explore trends in data. Results reveal that hi…
136	J	Sari, Adile				Sari, Adile/AAE-3555-2019	Sari, Adile/0000-0002-8247-6103					Assessment of pollution variability across the central part of the Buyuk Menderes River (Turkey) using water physicochemical parameters and biomarker responses in the non-biting midge Chironomus riparius (Diptera: Chironomidae)								CHEMISTRY AND ECOLOGY				39	1			59	77				10.1080/02757540.2022.2147515					NOV 2022		Article	JAN 2 2023	2023	This study aimed to examine the pollution level in the central part of the Buyuk Menderes River (in both the main tributary and curuksu stream) in Denizli (Turkey) using water physicochemical parameters and biomarker responses in Chironomus riparius (Diptera: Chironomidae). In physicochemical parameter evaluations, Sigma, Korucuk, and Guzelkoy stations were determined to have higher mean temperat…
137	J	Gonzalez, Ana-Belen Muniz; Campos, Isabel; Re, Ana; Martinez-Guitarte, Jose-Luis; Abrantes, Nelson				Muñiz-González, Ana-Belén/S-6396-2019; Campos, Isabel/T-7099-2017; Re, Ana/V-8564-2018; Abrantes, Nelson/C-5331-2009	Campos, Isabel/0000-0001-7975-8954; Muniz Gonzalez, Ana Belen/0000-0001-8285-7582; Re, Ana/0000-0002-9965-1887; Abrantes, Nelson/0000-0003-0241-2896					Effects of wildfire ashes on aquatic invertebrates: First molecular approach on Chironomus riparius larvae								SCIENCE OF THE TOTAL ENVIRONMENT				858						159899			10.1016/j.scitotenv.2022.159899					NOV 2022		Article	FEB 1 2023	2023	The wildfire magnification in recent years has raised increasing concern about their adverse impacts on the environ-ment. Wildfires are recognized as an important source of diffuse pollution for the nearby aquatic systems being poten-tially toxic to aquatic life. Albeit previous studies with wildfire runoff/ashes observed effects in aquatic organisms, to date, different severity origins of ashes …
138	J	Wu, Qiuling; Su, Qijing; Simpson, Stuart L.; Tan, Qiao-Guo; Chen, Rong; Xie, Minwei				Simpson, Stuart/JCE-1589-2023; Xie, Minwei/ABA-8247-2020; Tan, Qiao-Guo/B-8688-2009; Simpson, Stuart/A-6044-2011	Xie, Minwei/0000-0003-4359-8738; Tan, Qiao-Guo/0000-0001-9692-6622; Simpson, Stuart/0000-0003-1759-0564					Isotopically Modified Bioassay Bridges the Bioavailability and Toxicity Risk Assessment of Metals in Bedded Sediments								ENVIRONMENTAL SCIENCE & TECHNOLOGY				56	23			16919	16928				10.1021/acs.est.2c06193					NOV 2022		Article	DEC 6 2022	2022	The application of bioavailability-based risk assessment for the management of contaminated sediments requires new techniques to rapidly and accurately determine metal bioavailability. Here, we designed a multimetal isotopically modified bioassay to directly measure the bioavailability of different metals by tracing the change in their isotopic composition within organisms following sediment expo…
139	J	Liu, Wenbin; Chang, Tong; Zhao, Kangzhu; Sun, Xiaoya; Qiao, Huanhuan; Yan, Chuncai; Wang, Yiwen					Liu, Wenbin/0000-0001-6916-0692					Genome-wide annotation of cuticular protein genes in non-biting midge Propsilocerus akamusi and transcriptome analysis of their response to heavy metal pollution								INTERNATIONAL JOURNAL OF BIOLOGICAL MACROMOLECULES				223				555	566				10.1016/j.ijbiomac.2022.10.279					NOV 2022		Article	DEC 31 2022	2022	The insect cuticle is a sophisticated chitin-protein extracellular structure for mutable functions. The cuticles varied their structures and properties in different species, and the same species but in different regions or at different stages, to fill the requirements of different functions. The alteration of cuticle structures may also be induced due to challenges by some environmental crises, s…
140	J	Lin, Chun-Ting; Chiu, Ming-Chih; Kuo, Mei-Hwa				Kuo, Mei-Hwa/KPA-3731-2024	Kuo, Mei-Hwa/0009-0001-5191-9928; Chiu, Ming-Chih/0000-0003-2793-4981					Seasonality can override the effects of anthropogenic activities on microplastic presence in invertebrate deposit feeders in an urban river system								JOURNAL OF HAZARDOUS MATERIALS				443						130272			10.1016/j.jhazmat.2022.130272					NOV 2022		Article	FEB 5 2023	2023	Microplastic pollution is an urgent threat to the biota of aquatic ecosystems and is generally recognized as a global issue. Identifying the sources of microplastics is acknowledged as the most effective approach for miti-gating microplastic pollution. However, the factors that regulate the spatiotemporal dynamics of microplastics in urban river networks, such as microplastic sources and other va…
141	J	Jesus, Fatima; Silva, Ana Luisa Patricio; Pereira, Joana L.; Re, Ana; Campos, Isabel; Goncalves, Fernando J. M.; Nogueira, Antonio J. A.; Abrantes, Nelson; Serpa, Dalila				Pereira, Joana/IQT-1620-2023; Serpa, Dalila/F-5250-2012; Nogueira, Antonio/A-7314-2008; Abrantes, Nelson/C-5331-2009; Campos, Isabel/T-7099-2017; Jesus, Fatima/U-9955-2018; Re, Ana/V-8564-2018; Patricio Silva, Ana/K-1919-2013; Goncalves, Fernando J. M./B-8000-2008	Serpa, Dalila/0000-0001-7808-963X; Nogueira, Antonio/0000-0001-7089-2508; Abrantes, Nelson/0000-0003-0241-2896; Campos, Isabel/0000-0001-7975-8954; Jesus, Fatima/0000-0003-0499-4236; Re, Ana/0000-0002-9965-1887; Patricio Silva, Ana/0000-0003-1932-1229; Goncalves, Fernando J. M./0000-0002-9326-187X					Do sediment-bound nickel and lead affect chironomids life-history? Toxicity assessment under environmentally relevant conditions								AQUATIC TOXICOLOGY				253						106347			10.1016/j.aquatox.2022.106347					NOV 2022		Article	DEC 2022	2022	Metal pollution in aquatic ecosystems translates into increased concentrations of sediment-bound metals, rep-resenting a risk for benthic species. This risk might be enhanced in soft and moderately hard waters, world widely distributed, due to the protective role of hardness against metal toxicity. As lead (Pb) and nickel (Ni) are amongst the more abundant metals in aquatic systems, and since the…
142	J	Emert, Amanda D.; Subbiah, Seenivasan; Green, Frank B.; Griffis-Kyle, Kerry; Smith, Philip N.				Griffis-Kyle, Kerry/AAE-6084-2020; Green, Frank/AAW-8393-2020	Smith, Philip/0000-0002-7557-7563; Griffis-Kyle, Kerry/0000-0002-2887-9550					Atmospheric deposition of particulate matter from beef cattle feedlots is a likely contributor of pyrethroid occurrence in isolated wetland sediment: Source apportionment and ecological risk assessment								ENVIRONMENTAL POLLUTION				316						120493			10.1016/j.envpol.2022.120493					NOV 2022		Article	JAN 1 2023	2023	Industrial cattle feeding operations (feedlots) have been subject to public scrutiny in recent decades regarding environmental impacts of site runoff and aerial dispersion of agrochemical-laden particulate matter (PM). However, source apportionment of multi-use pesticides is challenging in mixed agricultural settings. Beef cattle on feed and row crop production are heavily concentrated in the Sou…
143	J	da Silva Pinto, Thandy Junio; Moreira, Raquel Aparecida; Schmidt Freitas, Juliane Silber; Menezes da Silva, Lais Conceicao; Cardoso Yoshii, Maria Paula; de Palma Lopes, Lais Fernanda; Ogura, Allan Pretti; de Mello Gabriel, Gabriele Veronica; Tavares Rosa, Luana Maria; Schiesari, Luis; do Carmo, Janaina Braga; Montagner, Cassiana Carolina; Daam, Michiel Adriaan; Gaeta Espindola, Evaldo Luiz				C. M. Silva, Laís/AAH-8683-2021; Raimundo, Cassiana/L-1198-2014; Pinto, Thandy/CAH-3515-2022; Rosa, Luana/AAG-6429-2019; Daam, Michiel/G-6303-2015; Espindola, Evaldo/H-7053-2012; Braga do Carmo, Janaina/D-5648-2013; Moreira, Raquel/K-5258-2014; Silberschmidt Freitas, Juliane/G-8559-2017; Gabriel, Gabriele/I-2736-2014; Ogura, Allan/P-3784-2018; Cesar Schiesari, Luis/E-8624-2012	Daam, Michiel/0000-0001-9203-5400; Pinto, Thandy Junio da Silva/0000-0003-1640-8329; Espindola, Evaldo/0000-0003-1700-9661; Braga do Carmo, Janaina/0000-0002-2871-9880; Conceicao Menezes da Silva, Lais/0000-0003-1364-8722; moreira, raquel/0000-0001-5342-2977; Moreira, Raquel/0000-0001-9392-8067; Silberschmidt Freitas, Juliane/0000-0002-8633-599X; Gabriel, Gabriele/0000-0003-1927-5947; Ogura, Alla…					Responses of Chironomus sancticaroli to the simulation of environmental contamination by sugarcane management practices: Water and sediment toxicity								SCIENCE OF THE TOTAL ENVIRONMENT				857						159643			10.1016/j.scitotenv.2022.159643					OCT 2022		Article	JAN 20 2023	2023	Sugarcane management practices include the application of pesticides, including the herbicide 2,4-D and the insecti-cide fipronil. In addition, a by-product from the ethanol industry, called vinasse, is commonly applied to fertilize sug-arcane areas. The potential risks of these practices to the edge-of -field aquatic ecosystems were assessed in the present study. This was done by contaminating m…
144	J	Gerstle, Verena; Manfrin, Alessandro; Kolbenschlag, Sara; Gerken, Maximilian; Ul Islam, A. S. M. Mufachcher; Entling, Martin H.; Bundschuh, Mirco; Bruehl, Carsten A.				Entling, Martin/C-6953-2008; Bruhl, Carsten/F-3385-2012; Bundschuh, Mirco/H-4559-2014	Entling, Martin H./0000-0002-3947-6407; Gerstle, Verena/0000-0002-7261-8622; Islam, ASM Mufachcher Ul/0000-0001-7330-082X; Bruhl, Carsten A./0000-0003-1332-535X; Manfrin, Alessandro/0000-0001-5259-980X; Bundschuh, Mirco/0000-0003-4876-220X					Benthic macroinvertebrate community shifts based on Bti-induced chironomid reduction also decrease Odonata emergence*								ENVIRONMENTAL POLLUTION				316						120488			10.1016/j.envpol.2022.120488					OCT 2022		Article	JAN 1 2023	2023	Chironomid larvae (Diptera: Chironomidae) often dominate aquatic macroinvertebrate communities and are a key food source for many aquatic predators, such as dragonfly and damselfly larvae (Odonata). Changes in aquatic macroinvertebrate communities may propagate through terrestrial food webs via altered insect emergence. Bacillus thuringiensis israelensis (Bti)-based larvicides are widely used in …
145	J	Vrankovic, Jelena; Bozanic, Milenka; Zivic, Miroslav; Markovic, Zoran; Marjanovic, Stefan; Golubovic, Vukosav; Zivic, Ivana				Zivic, Ivana/MFH-9267-2025; Božanić, Milenka/IUP-7205-2023; Živić, Miroslav/GMW-7405-2022; Vranković, Jelena/AAY-6982-2021	Marjanovic, Stefan/0000-0002-5796-7023; Bozanic, Milenka/0000-0003-4755-2286; Zivic, Miroslav/0000-0002-0314-5032; Golubovic, Vukosav/0000-0003-2443-6303; Markovic, Zoran/0000-0003-3703-9921; Vrankovic, Jelena S./0000-0002-2060-8633					Antioxidant biomarker profile of chironomid larvae from carp ponds: Evaluation of the effects of different fish feeding patterns								AQUACULTURE REPORTS				27						101387			10.1016/j.aqrep.2022.101387					OCT 2022		Article	DEC 2022	2022	A 102-day feeding trial was conducted to evaluate the effects of four different fish feeding patterns on carp pond water quality and antioxidant biomarkers [superoxide dismutase (SOD), Catalase (CAT), Glutathione peroxidase (GPx), Glutathione reductase (GR), Glutathione S-transferase (GST) and Thiol groups (SH)], protein content and biomass of the midge Chironomus plumosus. Farmed fish were fed t…
146	J	Stankovic, Nikola; Jovanovic, Boris; Kokic, Ivana Kostic; Piperac, Milica Stojkovic; Simeunovic, Jelica; Jakimov, Dimitar; Dimkic, Ivica; Milosevic, Djuradj				Stankovic, Nikola/JXW-8139-2024; Dimkic, Ivica/GWR-2445-2022; Kostic Kokic, Ivana/AEE-7619-2022	Dimkic, Ivica/0000-0002-0425-5938; Milosevic, Djuradj/0000-0002-5328-3898; Kostic Kokic, Ivana/0000-0001-6517-5635; Jovanovic, Boris/0000-0003-3970-805X; Stankovic, Nikola/0000-0002-1604-6543					Toxic effects of a cyanobacterial strain on Chironomus riparius larvae in a multistress environment								AQUATIC TOXICOLOGY				253						106321			10.1016/j.aquatox.2022.106321					OCT 2022		Article	DEC 2022	2022	Cyanobacteria and their toxic metabolites present a global threat to water habitats, but their impact on aquatic organisms in a multistress environment has been poorly investigated. Here we present the results of a survey on the effects of the toxic cyanobacterial strain Trichormus variabilis (heterotypic synonym Anabaena variabilis), and its toxic metabolite, cyanotoxin microcystin-LR, on Chiron…
147	J	Di Lorenzo, Tiziana; Cabigliera, Serena Benedetta; Martellini, Tania; Laurati, Marco; Chelazzi, David; Galassi, Diana Maria Paola; Cincinelli, Alessandra				Di Lorenzo, Tiziana/F-1544-2013; Cincinelli, Alessandra/A-8468-2011; Martellini, Tania/AAD-1095-2020; Laurati, Marco/AAX-2274-2021; Chelazzi, David/H-9258-2012; Chelazzi, David/F-3356-2013	Chelazzi, David/0000-0001-9994-3356; Laurati, Marco/0000-0003-1334-5940; Martellini, Tania/0000-0001-6803-1928					Ingestion of microplastics and textile cellulose particles by some meiofaunal taxa of an urban stream								CHEMOSPHERE				310						136830			10.1016/j.chemosphere.2022.136830					OCT 2022		Article	JAN 2023	2023	Microplastics (MPs) and textile cellulose are globally pervasive pollutants in freshwater. In-situ studies assessing the ingestion of MPs by freshwater meiofauna are few. Here, we evaluated MP and textile cellulose ingestion by some meiofaunal taxa and functional guilds of a first-order stream in the city of Florence (Italy) by using a tandem microscopy approach (fluorescence microscopy and mu FT…
148	J	Mehler, W. Tyler; Xin, Qin; Giacomin, Marina; Dettman, Heather D.; Goss, Greg G.				Goss, Greg/A-2646-2014	Mehler, Wesley/0000-0002-6631-3697; Xin, Qin/0000-0002-6790-355X					Freshwater Sediment Toxicity Evaluation from Meso-Scale Spill Tests of Diluted Bitumen and Conventional Crude								ENVIRONMENTAL TOXICOLOGY AND CHEMISTRY				41	11			2797	2807				10.1002/etc.5469					OCT 2022		Article	NOV 2022	2022	Oil and gas development and transportation in many areas of the world, such as the oil sands region of Alberta, Canada, are heavily monitored to minimize the environmental impacts of development and the risk of oil spills. However, oil spills to aquatic environments still occur. Although the science of oil spills has received considerable attention of late, uncertainty still remains in evaluating…
149	J	Evariste, Lauris; Lagier, Laura; Chary, Chloe; Mottier, Antoine; Cadarsi, Stephanie; Pinelli, Eric; Flahaut, Emmanuel; Gauthier, Laury; Mouchet, Florence				Mouchet, Francois/I-2349-2012; FLAHAUT, Emmanuel/B-7964-2009	MOUCHET, Florence/0000-0003-1993-8448; Mottier, Antoine/0000-0001-7040-1836; FLAHAUT, Emmanuel/0000-0001-8344-6902; Evariste, Lauris/0000-0001-8718-7776; Pinelli, Eric/0000-0003-3279-7993					Exposure of Midge Larvae (Chironomus riparius) to Graphene Oxide Leads to Development Alterations								TOXICS				10	10					588			10.3390/toxics10100588							Article	OCT 2022	2022	Despite the fast-growing use and production of graphene-based nanomaterials (GBMs), data concerning their effects on freshwater benthic macroinvertebrates are scarce. This study aims to investigate the effects of graphene oxide (GO) on the midge Chironomus riparius. Mortality, growth inhibition, development delay and teratogenicity, assessed using mentum deformity analysis, were investigated afte…
150	J	Queiroz, Lucas Goncalves; Achiles do Prado, Caio Cesar; Vieira Rego da Silva, Daniel Clemente; Thans Gomes, Luiz Eduardo; Marassi, Rodrigo Jose; Almeida, Eryka Costa; Pinto, Ernani; da Silva, Flavio Teixeira; Brazil de Paiva, Teresa Cristina				Almeida, Éryka/IQT-5910-2023; Gomes, Luiz/Y-8013-2018; Silva, Daniel/HNI-9872-2023; de Paiva, Teresa/JUU-7872-2023; Queiroz, Lucas/K-8278-2014; Pinto, Ernani/A-4617-2010; Clemente Vieira Rego da Silva, Daniel/F-6083-2017; Paiva, Teresa/C-5747-2013; Teixeira da Silva, Flavio/O-4614-2018; Costa de Almeida, Eryka/F-5968-2018; Achiles do Prado, Caio Cesar/AAN-9489-2021	Queiroz, Lucas/0000-0003-3305-1042; Pinto, Ernani/0000-0001-7614-3014; Clemente Vieira Rego da Silva, Daniel/0000-0001-8800-7909; Paiva, Teresa/0000-0001-7891-6316; Teixeira da Silva, Flavio/0000-0003-3500-2885; Marassi, Rodrigo Jose/0000-0002-2155-8121; Costa de Almeida, Eryka/0000-0002-6665-9436; Achiles do Prado, Caio Cesar/0000-0002-2802-5467					Ecological risk of imidacloprid on the Brazilian non-target freshwater organisms Chironomus sancticaroli and Poecilia reticulata								ENVIRONMENTAL MONITORING AND ASSESSMENT				194	10					751			10.1007/s10661-022-10418-9							Article	OCT 2022	2022	Imidacloprid (IMI) is a neonicotinoid insecticide widely used in agriculture worldwide. This pesticide has been found in freshwater ecosystems, including Brazilian freshwaters. For this reason, studies are being conducted to detect the presence of IMI in freshwater and understand its effects on the aquatic biota. In the present study, the acute toxic effect of the imidacloprid commercial formulat…
151	J	Henry, Jason; Bai, Yutao; Kreuder, Florian; Saaristo, Minna; Kaslin, Jan; Wlodkowic, Donald				Wlodkowic, Donald/F-2431-2010	Kreuder, Florian/0000-0003-4361-3221; Bai, Yutao/0000-0002-4211-153X; Henry, Jason/0000-0002-0059-3868; Wlodkowic, Donald/0000-0002-0780-3362					A miniaturized electrothermal array for rapid analysis of temperature preference behaviors in ecology and ecotoxicology								ENVIRONMENTAL POLLUTION				314						120202			10.1016/j.envpol.2022.120202					SEP 2022		Article	DEC 1 2022	2022	Due to technical limitations, there have been minimal studies performed on thermal preferences and thermotactic behaviors of aquatic ectotherm species commonly used in ecotoxicity testing. In this work, we demonstrate an innovative, purpose-built and miniaturized electrothermal array for rapid thermal preference behavioral tests. We applied the novel platform to define thermal preferences in mult…
152	J	Melo, Bruno Silva; Ribeiro, Fabianne; Saraiva, Althieris S.; Barbosa, Rone da Silva; de Jesus Ferreira, Joel Santiago; Melo, Marcio Silva; Rosa, Laina Pires; Gravato, Carlos; Soares, Amadeu M. V. M.; Sarmento, Renato Almeida				Saraiva, Althiéris/AAG-2622-2020; SARMENTO, RENATO/F-8724-2012; Rosa, Laina/HRD-1452-2023; Soares, Amadeu/A-8304-2008; Pires Rosa, Laina/JKQ-0938-2023; Gravato, Carlos Alexandre Sarabando/I-6496-2019	Soares, Amadeu/0000-0003-0879-9470; Ribeiro, Fabianne/0000-0002-0300-9196; DA SILVA BARBOSA, RONE/0000-0003-2101-7509; Pires Rosa, Laina/0000-0002-2168-6860; Gravato, Carlos Alexandre Sarabando/0000-0003-0562-6945					The multigenerational effects of clothianidin on Chironomus xanthus: Larvae exposed to this acetylcholine super agonist show no clear resistance								ECOTOXICOLOGY AND ENVIRONMENTAL SAFETY				245						114092			10.1016/j.ecoenv.2022.114092					SEP 2022		Article	OCT 15 2022	2022	Clothianidin (CLO) is an insecticide belonging to the second-generation class of neonicotinoids. In this study, we evaluated how CLO affects the survival and the complete life cycle of the tropical insect Chironomus xanthus, a non-target species, considering the Parental (P) and Filial (F1) generations. We found a 48 h-lethal concentration (LC50) of CLO of 3.78 ??g/L. The lowest observed effect c…
153	J	Zheng, Xiaoxue; Wang, Haixia; Tao, Yan; Kou, Xinchang; He, Chunguang; Wang, Zhongqiang				Zheng, Xiaoxue/KCL-4112-2024	Kou, Xinchang/0000-0002-6434-6161					Community diversity of soil meso-fauna indicates the impacts of oil exploitation on wetlands								ECOLOGICAL INDICATORS				144						109451			10.1016/j.ecolind.2022.109451					SEP 2022		Article	NOV 2022	2022	Soil meso-fauna can indicate ecological health and provide biotic metrics for evaluating ecosystem damage and environmental changes. However, the roles of the soil meso-fauna in wetlands affected by oil exploitation have rarely been studied. This study investigated the community of the soil meso-fauna and the soil environmental quality in the oil exploitation area (oil well area, transitional are…
154	J	Ramachandran, Maduraiveeran; Deepika, Nagabushanam; Jayakumar, Manickkam				Neela, Deepika/KMY-5073-2024	MADURAIVEERAN, RAMACHANDRAN/0000-0001-6248-0634					Toxicity of Ocimum americanum L. extracts against Aedes aegypti larvae (Diptera: Culicidae) and their impact on insecticide resistant								ARCHIVES OF INSECT BIOCHEMISTRY AND PHYSIOLOGY				113	1					e21961			10.1002/arch.21961					SEP 2022		Article	MAY 2023	2023	Mosquitoes are a key threat to millions of people worldwide. They spread the pathogens that cause deadly diseases among humans and animals. Synthetic pesticides are the best agents to control mosquitoes, but they cause several problems for the environment as well as public health. Continuous usage of commonly available insecticides develops multiple resistances among pests. In search of alternati…
155	J	Luo, Yuxin; Taylor, Karen J.; Potito, Aaron P.; Molloy, Karen; Beilman, David W.; Tang, Ya				Taylor, Karen/LTC-8121-2024	Tang, Ya/0000-0001-7552-4181; Potito, Aaron/0000-0003-0194-9552; Taylor, Karen/0000-0003-4376-8610					Ecological impacts of N-deposition in a remote, high-elevation lake in the Three River Headwaters Region, Qinghai-Tibetan Plateau								JOURNAL OF PALEOLIMNOLOGY				69	2			141	160				10.1007/s10933-022-00266-5					SEP 2022		Article	FEB 2023	2023	This study provides a new record of nitrogen (N) deposition and ecological response at a remote, high-elevation lake within the ecologically fragile Three River Headwaters Region, northwest China, from the early 20(th)Century to the past decade. A multi-proxy investigation of a lake sediment core including analyses of chironomids (non-biting midge), lake sediment geochemistry (delta N-15, delta C…
156	J	Sabha, Inam; Hamid, Aadil; Bhat, Sami Ullah; Islam, Sheikh Tajamul				Bhat, Sami/ACA-9704-2022; Hamid, Aadil/AAF-4609-2020; Sabha, Inam/AAH-9638-2021	Hamid, Aadil/0000-0002-2209-738X; Bhat, sami/0000-0003-1358-9507					Water Quality and Anthropogenic Impact Assessment Using Macroinvertebrates as Bioindicators in a Stream Ecosystem								WATER AIR AND SOIL POLLUTION				233	9					387			10.1007/s11270-022-05839-8							Article	SEP 2022	2022	Dachigam-Dara catchment feeding the world-famous Dal Lake was assessed and evaluated for water quality and anthropogenic impacts using physico-chemical and biological data from 2016 to 2018. Seven sites belonging to Dachigam (DACZ) and Dara zone (DARZ) catchment, three sites from the confluence zone (WANZ), and two sites at the downstream end (TELZ) were selected characterized by varying degrees …
157	J	Sun, Zeyang; Sun, Wenwen; An, Jiating; Xu, Haixuan; Liu, Yue; Yan, Chuncai										Copper and chlorpyrifos stress affect the gut microbiota of chironomid larvae (Propsilocerus akamusi)								ECOTOXICOLOGY AND ENVIRONMENTAL SAFETY				244						114027			10.1016/j.ecoenv.2022.114027					AUG 2022		Article	OCT 1 2022	2022	Chironomids are characterized by their ubiquitous distribution, global diversity and tolerant ability to deal with environmental stressors. To our knowledge, this is the first study presenting the gut microbial structure of chironomid larvae and examining the microbial alteration induced by invading chlorpyrifos and copper with different dosages. Lethal bioassay displayed a significantly decrease…
158	J	Clark, Nathaniel; Vassallo, Joanne; Silva, Patricia, V; Silva, Ana Rita R.; Baccaro, Marta; Medvescek, Neja; Grgic, Magdalena; Ferreira, Abel; Busquets-Fite, Marti; Jurkschat, Kerstin; Papadiamantis, Anastasios G.; Puntes, Victor; Lynch, Iseult; Svendsen, Claus; van den Brink, Nico W.; van Gestel, Cornelis A. M.; Loureiro, Susana; Handy, Richard D.				Loureiro, Susana/B-4462-2008; Busquets-Fité, Martí/IVH-5948-2023; van den Brink, Paul/E-8315-2013; Silva, Ana Rita/U-9780-2018; Lynch, Iseult/I-3915-2014; Verissimo Silva, Patricia/V-2544-2018	Silva, Ana Rita/0000-0003-0689-639X; van Gestel, Kees/0000-0002-5651-0208; Loureiro, Susana/0000-0002-5393-9623; Baccaro, Marta/0000-0002-6107-1473; Lynch, Iseult/0000-0003-4250-4584; Clark, Nathaniel/0000-0002-0968-503X; Verissimo Silva, Patricia/0000-0002-5960-5683; Busquets-Fite, Marti/0000-0002-7939-5265					Metal transfer to sediments, invertebrates and fish following waterborne exposure to silver nitrate or silver sulfide nanoparticles in an indoor stream mesocosm								SCIENCE OF THE TOTAL ENVIRONMENT				850						157912			10.1016/j.scitotenv.2022.157912					AUG 2022		Article	DEC 1 2022	2022	The fate of engineered nanomaterials in ecosystems is unclear. An aquatic stream mesocosm explored the fate and bio-accumulation of silver sulfide nanoparticles (Ag2S NPs) compared to silver nitrate (AgNO3). The aims were to deter-mine the total Ag in water, sediment and biota, and to evaluate the bioavailable fractions of silver in the sediment using a serial extraction method. The total Ag in t…
159	J	Mouchet, Florence; Rowenczyk, Laura; Minet, Antoine; Clergeaud, Fanny; Silvestre, Jerome; Pinelli, Eric; Ferriol, Jessica; Leflaive, Josephine; Ten-Hage, Loic; Gigault, Julien; Ter Halle, Alexandra; Gauthier, Laury				Leflaive, Josephine/F-2075-2018; Mouchet, Francois/I-2349-2012; Minet, Antoine/MGV-9287-2025; Gigault, Julien/AAE-6711-2021; Rowenczyk, Laura/F-7509-2017	Minet, Antoine/0000-0001-8214-8049; Gigault, Julien/0000-0002-2988-8942; Rowenczyk, Laura/0000-0001-5661-216X; MOUCHET, Florence/0000-0003-1993-8448					Ecotoxicity of Heteroaggregates of Polystyrene Nanospheres in Chironomidae and Amphibian								NANOMATERIALS				12	15					2730			10.3390/nano12152730							Article	AUG 2022	2022	Due to their various properties as polymeric materials, plastics have been produced, used and ultimately discharged into the environment. Although some studies have shown their negative impacts on the marine environment, the effects of plastics on freshwater organisms are still poorly studied, while they could be widely in contact with this pollution. The current work aimed to better elucidate th…
160	J	Xiao, Xiangxiang; Tong, Yujun; Wang, Dali; Gong, Yongting; Zhou, Zhimin; Liu, Yuan; Huang, Hongjie; Zhang, Baixin; Li, Huizhen; You, Jing				Zhou, Zhiming/AGW-4660-2022; Tong, Yujun/HOA-5699-2023; Li, Huizhen/JPX-2563-2023						Spatial distribution of benthic toxicity and sediment-bound metals and arsenic in Guangzhou urban waterways: Influence of land use								JOURNAL OF HAZARDOUS MATERIALS				439						129634			10.1016/j.jhazmat.2022.129634					AUG 2022		Article	OCT 5 2022	2022	The effects of land use on pollutant loads in sediments have been well documented; however, its influence on spatial variations in sediment toxicity remains largely unknown. In the present study, the toxicological effects of 17 sediments collected from Guangzhou waterways were evaluated using two benthic invertebrates (Chironomus dilutus and Hyalella azteca), along with quantification of heavy me…
161	J	Thani, Isara; Prommi, Taeng On										Deformation of Mentum Structure in Larvae of Chironomidae (Diptera: Chironomidae in the Chi River Basin, Thailand								INLAND WATER BIOLOGY				15	5			684	692				10.1134/S1995082922050091					JUL 2022		Article	OCT 2022	2022	A study of the frequency of deformations of chironomid larvae and correlation with water quality in the Chi River basin, Maha Sarakam Province, Thailand was carried out. The chironomid larvae and water samples were collected in six sampling sites. Four sampling sites were located in rural areas and the other two sites were located in urban areas. The results showed that the mean values of dissolv…
162	J	Ding, Chengshi; Gong, Zheng; Zhang, Kai; Jiang, Wanxiang; Kang, Meiling; Tian, Zhongjing; Zhang, Yingxia; Li, Yanping; Ma, Jing; Yang, Yang; Qiu, Zhigang				zhang, kai/C-6432-2013; yang, yang/HNQ-2426-2023; Qiu, Zhigang/AAQ-5854-2021	Ding, Chengshi/0000-0001-5987-3226					Distribution and model prediction of antibiotic resistance genes in Weishan Lake based on the indication of Chironomidae larvae								WATER RESEARCH				222						118862			10.1016/j.watres.2022.118862					JUL 2022		Article	AUG 15 2022	2022	The widespread contamination of antibiotic resistance genes (ARGs) in freshwater environment are becoming a serious challenge to human health and ecological safety. Rapid and efficient monitoring of ARGs pollution is of great significance to ARGs control. Water, bottom mud, and fish have all been used to indicate ARG contami-nation in aquatic environments. However, it is unclear whether macrobent…
163	J	Wieringa, N.; van der Lee, G. H.; de Baat, M. L.; Kraak, M. H. S.; Verdonschot, P. F. M.				Kraak, Michiel/K-6928-2012	van der Lee, Gea/0000-0002-8731-682X					Contribution of sediment contamination to multi-stress in lowland waters								SCIENCE OF THE TOTAL ENVIRONMENT				844						157045			10.1016/j.scitotenv.2022.157045					JUL 2022		Article	OCT 20 2022	2022	Water bodies in densely populated lowland areas are often impacted by multiple stressors. At these multi-stressed sites, it remains challenging to quantify the contribution of contaminated sediments. This study, therefore, aimed to eluci-date the contribution of sediment contamination in 16 multi-stressed drainage ditches throughout the Netherlands. To this end an adjusted TRIAD framework was app…
164	J	Liu, Bo-dong; Dong, Hao-tao; Rong, Hong-wei; Zhang, Rui-jian										Effects and mechanism of ultrasound treatment on Chironomus kiiensis eggs								ENVIRONMENTAL SCIENCE AND POLLUTION RESEARCH				29	56			85482	85491				10.1007/s11356-022-21856-w					JUL 2022		Article	DEC 2022	2022	Chironomids are abundant insects in freshwater ecosystems and lay in still or slow-moving water. The walls of sedimentation tanks in drinking water treatment plants (DWTP) provide such laying habitat, which can lead to larval outbreaks in plant effluent. While chironomid larvae are often associated with poor hygiene, effective methods to control outbreaks are needed. Here, we assessed the effect …
165	J	Krupa, Paige M.; Lotufo, Guilherme R.; Mylroie, Erik J.; May, Lauren K.; Gust, Kurt A.; Kimble, Ashley N.; Jung, Michael G.; Boyda, Jonna A.; Garcia-Reyero, Natalia; Moore, David W.				lotufo, guilherme/JYO-5451-2024						Chronic aquatic toxicity of perfluorooctane sulfonic acid (PFOS) to Ceriodaphnia dubia, Chironomus dilutus, Danio rerio, and Hyalella azteca								ECOTOXICOLOGY AND ENVIRONMENTAL SAFETY				241						113838			10.1016/j.ecoenv.2022.113838					JUL 2022		Article	AUG 2022	2022	Perfluorooctane sulfonic acid (PFOS) is a ubiquitous and persistent contaminant in aquatic ecosystems. Chronic toxicity information for aquatic organisms is limited, therefore we conducted chronic PFOS toxicity tests for four model organisms commonly used for freshwater toxicology assays: Chironomus dilutus (midge), Ceriodaphnia dubia (water flea), Hyalella azteca (amphipod) and Danio rerio (zebr…
166	J	Baker, Josh A.; Matheson, Graham; Gilron, Guy; DeForest, David K.										Evaluation of Sublethal Toxicity of Nitrite to a Suite of Aquatic Organisms in Support of the Derivation of a Chronic Environmental Water Quality Benchmark								ARCHIVES OF ENVIRONMENTAL CONTAMINATION AND TOXICOLOGY				83	1			1	12				10.1007/s00244-022-00941-8					JUN 2022		Article	JUL 2022	2022	Nitrite is a naturally-occurring inorganic compound that occurs in aquatic environments as an intermediary between nitrate and ammonia in the nitrogen cycle. It is a contaminant of potential concern resulting from anthropogenic activities in some cases. While the acute toxicity of nitrite has been characterized in previous studies, its sublethal toxicity is less understood. To determine the suble…
167	J	Silva, Carlos J. M.; Machado, Ana L.; Campos, Diana; Soares, Amadeu M. V. M.; Pestana, Joao L. T.				Campos, Diana M/U-9808-2018; Soares, Amadeu/A-8304-2008; Machado, Ana/U-9736-2018; Pestana, Joao/A-9279-2008	Campos, Diana M/0000-0002-3272-9360; Soares, Amadeu/0000-0003-0879-9470; Machado, Ana/0000-0002-5213-6001; Pestana, Joao/0000-0003-1322-2959					Combined effects of polyethylene microplastics and natural stressors on Chironomus riparius life-history traits								ENVIRONMENTAL RESEARCH				213						113641			10.1016/j.envres.2022.113641					JUN 2022		Article	OCT 2022	2022	Several studies have shown that ingestion of microplastics causes adverse effects in aquatic organisms, including sediment-dwelling invertebrates. Most studies focus on evaluating the effects of plastic particles alone without testing the mediating effects of different natural stressors and thus lacking realistic exposure scenarios. The present study addresses the interactive effects of exposure …
168	J	Shaha, Chaitali M.; Dar, Mudasir A.; Pandit, Radhakrishna S.				Dar, Mudasir/AAG-8909-2019	Dar, Mudasir A./0000-0001-6063-3385					Mining the diversity and functional profile of bacterial symbionts from the larvae of Chironomus circumdatus (bloodworms)								FOLIA MICROBIOLOGICA				67	6			861	872				10.1007/s12223-022-00984-3					JUN 2022		Article	DEC 2022	2022	Chironomids are the most abundant aquatic insects in freshwater habitats that can survive in extreme conditions. In this study, as the microbiome provides extended genotype to the host to perform various functions, we explored the microbiota of the Chironomus circumdatus larvae to find out the putative role played by the symbiotic bacteria for the host. The metabarcoding analyses of the larvae re…
169	J	do Prado, Caio Cesar Achiles; Queiroz, Lucas Goncalves; da Silva, Flavio Teixeira; de Paiva, Teresa Cristina Brazil				de Paiva, Teresa/JUU-7872-2023; Achiles do Prado, Caio Cesar/AAN-9489-2021; Paiva, Teresa/C-5747-2013; Queiroz, Lucas/K-8278-2014	Achiles do Prado, Caio Cesar/0000-0002-2802-5467; Paiva, Teresa/0000-0001-7891-6316; Queiroz, Lucas/0000-0003-3305-1042					Toxicological effects caused by environmental relevant concentrations of ketoconazole in Chironomus sancticaroli (Diptera, Chironomidae) larvae evaluated by oxidative stress biomarkers								COMPARATIVE BIOCHEMISTRY AND PHYSIOLOGY C-TOXICOLOGY & PHARMACOLOGY				264						109532			10.1016/j.cbpc.2022.109532					JUN 2022		Article	FEB 2023	2023	Ketoconazole (KTZ), a broad-spectrum fungicidal drug, has been a significant problem in recent decades due to its toxic action on non-target aquatic organisms. Thus, the present study aimed to evaluate determine the effects that environmental relevant concentration of the commercial formulation of KTZ can exert on benthic macro - invertebrates, more specifically on larvae of the insect Chironomus…
170	J	Liu, Peipei; Zhang, Ling; Li, Huizhen; Wei, Yanli; Wu, Fan; You, Jing				Wang, Li/KGL-5744-2024; Li, Huizhen/JPX-2563-2023						Reduced concentrations and toxicity of sediment-associated pesticides from vegetable planting field to surrounding waterways: Impacts of chemical properties and intrinsic toxicity								JOURNAL OF HAZARDOUS MATERIALS				436						129292			10.1016/j.jhazmat.2022.129292					JUN 2022		Article	AUG 15 2022	2022	Pesticides from agricultural activities transfer to surrounding waterways, jeopardizing aquatic ecosystem. To better characterize transfer of pesticide residues and toxicity, a batch of pesticides were analyzed in 22 sediment samples collected from the ditches (< 5 m away from field) and receiving streams nearby a vegetable planting area, South China. Sum concentrations of pesticides in ditch sed…
171	J	van der Meer, Tom, V; Verdonschot, Piet F. M.; Dokter, Lina; Absalah, Samira; Kraak, Michiel H. S.				Kraak, Michiel/K-6928-2012	Absalah, Samira/0000-0002-8726-2542; Verdonschot, Piet/0000-0002-4126-7452; van der Meer, Tom Vincent/0000-0002-2418-9093					Organic matter degradation and redistribution of sediment associated contaminants by benthic invertebrate activities								ENVIRONMENTAL POLLUTION				306						119455			10.1016/j.envpol.2022.119455					MAY 2022		Article	AUG 1 2022	2022	The fate of sediment associated compounds is the combined result of chemical properties and biological activities. Yet, studies simultaneously addressing the effects of biota on the redistribution and bioaccumulation of contaminants are scarce. Our aim was therefore to assess the effect of benthic invertebrate activities on organic matter degradation and the redistribution of metals and Polycycli…
172	J	Wicht, Anna-Jorina; Heye, Katharina; Schmidt, Anja; Oehlmann, Joerg; Huhn, Carolin				; Oehlmann, Jorg/B-4565-2010	Huhn, Carolin/0000-0001-6865-1043; Oehlmann, Jorg/0000-0002-6075-2701					The wastewater micropollutant carbamazepine in insectivorous birds-an exposure estimate								ANALYTICAL AND BIOANALYTICAL CHEMISTRY				414	17	SI		4909	4917				10.1007/s00216-022-04117-0					MAY 2022		Article	JUL 2022	2022	Insects with aquatic life stages can transfer sediment and water pollutants to terrestrial ecosystems, which has been described for metals, polyaromatic hydrocarbons, and polychlorinated chemicals. However, knowledge of the transfer of aquatic micropollutants released by wastewater treatment plants is scarce despite some preliminary studies on their occurrence in riparian spiders. In our study, w…
173	J	Yilcin, Dilvin; Yalcin, Gulce; Jovanovic, Boris; Boukal, David S.; Vebrova, Lucie; Riha, Derya; Stankovic, Jelena; Zdrakovic, Dimitrija Savic; Metin, Melisa; Akyurek, Yasmin Naz; Balkanl, Deniz; Filiz, Nur; Milosevic, Djuradj; Feuchtmayr, Heidrun; Richardson, Jessica A.; Beklioglu, Meryem				Savic'Zdravkovic, Dimitrija/LVS-7371-2024; Stanković, Jelena/JQV-2642-2023; Yalcin, Gulce/JXH-1128-2024; beklioglu, meryem/ABA-1630-2020; Boukal, David/H-4762-2014; Feuchtmayr, Heidrun/K-2530-2016	Boukal, David/0000-0001-8181-7458; Stankovic, Jelena/0000-0003-1560-3755; Jovanovic, Boris/0000-0003-3970-805X; Feuchtmayr, Heidrun/0000-0002-2028-4843; Savic Zdravkovic, Dimitrija/0000-0002-3134-0230					Effects of a microplastic mixture differ across trophic levels and taxa in a freshwater food web: In situ mesocosm experiment								SCIENCE OF THE TOTAL ENVIRONMENT				836						155407			10.1016/j.scitotenv.2022.155407					MAY 2022		Article	AUG 25 2022	2022	The ubiquitous presence of microplastics (MP) in aquatic ecosystems can affect organisms and communities in multiple ways. While MP research on aquatic organisms has primarily focused on marine ecosystems and laboratory experiments, the community-level effects of MP in freshwaters, especially in lakes, are poorly understood. To examine the impact of MP on freshwater lake ecosystems, we conducted …
174	J	Roodt, Alexis P.; Roeder, Nina; Pietz, Sebastian; Kolbenschlag, Sara; Manfrin, Alessandro; Schwenk, Klaus; Bundschuh, Mirco; Schulz, Ralf				Schulz, Ralf/ABI-4526-2020; Schwenk, Klaus/G-9603-2015; Bundschuh, Mirco/H-4559-2014; Roder, Nina/JDW-7696-2023	Schwenk, Klaus/0000-0003-2427-4332; Bundschuh, Mirco/0000-0003-4876-220X; Roder, Nina/0000-0002-9681-7538; Manfrin, Alessandro/0000-0001-5259-980X; Roodt, Alexis Pieter/0000-0003-0980-2053; Pietz, Sebastian/0000-0002-2224-073X					Emerging Midges Transport Pesticides from Aquatic to TerrestrialEcosystems: Importance of Compound- and Organism-SpecificParameters								ENVIRONMENTAL SCIENCE & TECHNOLOGY				56	9			5478	5488				10.1021/acs.est.1c08079							Article	MAY 3 2022	2022	Emerging aquatic insects have the potential to retainaquatic contaminants after metamorphosis, potentially transportingthem into adjacent terrestrial food webs. It is unknown whether thistransfer is also relevant for current-use pesticides. We exposedlarvae of the nonbiting midge,Chironomus riparius, to a sublethalpulse of a mixture of nine moderately polar fungicides andherbicides (logKow2.5-4.7…
175	J	Indiketi, Nishodi; Grenon, Marie-Claire; Groleau, Paule Emilie; Veilleux, Eloise; Triffault-Bouchet, Gaelle; Couture, Patrice				Couture, Patrice/HSE-9805-2023	Couture, Patrice/0000-0002-1944-5136					The effects of dissolved petroleum hydrocarbons on benthic organisms: Chironomids and amphipods								ECOTOXICOLOGY AND ENVIRONMENTAL SAFETY				237						113554			10.1016/j.ecoenv.2022.113554					APR 2022		Article	JUN 1 2022	2022	The oil sands industry in Canada, produces heavy unconventional oils, diluted for transport and called diluted bitumen. However, despite advances in our knowledge of the ecotoxicological risk that these products represent, their effects on benthic organisms following a spill are still largely unknown. In order to fill these gaps, this study aims to determine the lethal and sublethal effects of tw…
176	J	Phillips, Bryn M.; Fuller, Laura B. McCalla; Siegler, Katie; Deng, Xin; Tjeerdema, Ron S.				Phillips, Bryn/DYH-9763-2022	Phillips, Bryn/0000-0002-9148-2038					Treating Agricultural Runoff with a Mobile Carbon Filtration Unit								ARCHIVES OF ENVIRONMENTAL CONTAMINATION AND TOXICOLOGY				82	4			455	466				10.1007/s00244-022-00925-8					APR 2022		Article	MAY 2022	2022	Several classes of pesticides have been shown to impair water quality in California, including organophosphates, pyrethroids and neonicotinoids. Vegetative treatment systems (VTS) can reduce pesticide loads and associated toxicity in agricultural runoff, but many water-soluble pesticides such as neonicotinoids are not effectively treated by VTS, and VTS installation is not always an option for gr…
177	J	Palacio-Cortes, Angela Maria; Horton, Alice A.; Newbold, Lindsay; Spurgeon, David; Lahive, Elma; Pereira, M. Gloria; Grassi, Marco Tadeu; Moura, Mauricio Osvaldo; Disner, Geonildo Rodrigo; Cestari, Marta Margaret; Gweon, Hyun S.; Navarro-Silva, Mario Antonio				da Silva, Mario/C-5287-2013; Horton, Alice/JAN-9619-2023; Grassi, Marco/F-9337-2012; Disner, Geonildo/AAE-9280-2019; Moura, Mauricio/B-1063-2013; Pereira, M. Gloria/K-3024-2012; Spurgeon, David/E-9466-2010; Horton, Alice/C-9919-2017; Newbold, Lindsay/E-6733-2012	Navarro da Silva, Mario Antonio/0000-0002-9762-632X; Cestari, Marta Margarete/0000-0001-6064-966X; Horton, Alice/0000-0001-6058-6048; Newbold, Lindsay/0000-0001-8895-1406; Disner, Geonildo Rodrigo/0000-0002-4561-1361					Accumulation of nylon microplastics and polybrominated diphenyl ethers and effects on gut microbial community of Chironomus sancticaroli								SCIENCE OF THE TOTAL ENVIRONMENT				832						155089			10.1016/j.scitotenv.2022.155089					APR 2022		Article	AUG 1 2022	2022	Microplastics (MP) are emerging contaminants with the capacity to bind and transport hydrophobic organic compounds of environmental concern, such as polybrominated diphenyl ethers (PBDEs). The aim of this study was to investigate the ingestion of nylon (polyamide) MP alone and when associated with PBDEs and their effects on Chironomus sancticaroli larvae survival and microbiome structure. Surviva…
178	J	Curtis, Becky J.; Niemuth, Nicholas J.; Bennett, Evan; Schmoldt, Angela; Mueller, Olaf; Mohaimani, Aurash A.; Laudadio, Elizabeth D.; Shen, Yu; White, Jason C.; Hamers, Robert J.; Klaper, Rebecca D.				White, Jason/JOZ-2754-2023; Hamers, Robert/C-6466-2008	Hamers, Robert/0000-0003-3821-9625					Cross-species transcriptomic signatures identify mechanisms related to species sensitivity and common responses to nanomaterials								NATURE NANOTECHNOLOGY				17	6			661	+				10.1038/s41565-022-01096-2					APR 2022		Article	JUN 2022	2022	Physico-chemical characteristics of engineered nanomaterials are known to be important in determining the impact on organisms but effects are equally dependent upon the characteristics of the organism exposed. Species sensitivity may vary by orders of magnitude, which could be due to differences in the type or magnitude of the biochemical response, exposure or uptake of nanomaterials. Synthesizin…
179	J	Geromel-Costa, Camila; Bernegossi, Aline Christine; Moura, Lidia; Corbi, Juliano Jose				Bernegossi, Aline/IZP-6859-2023; Corbi, Juliano/F-8060-2015	Bernegossi, Aline Christine/0000-0002-8237-6567; Moura, Lidia/0000-0002-2828-5808; Corbi, Juliano/0000-0003-0249-9370					Adsorption of Metals by Chitosan Beads in Sugarcane Cultivation Streams: Implications for Chironomus sancticaroli Insect Larvae (Diptera: Chironomidae)								WATER AIR AND SOIL POLLUTION				233	4					123			10.1007/s11270-022-05596-8							Article	APR 2022	2022	Streams located in areas of sugarcane cultivation receive elevated concentrations of metal ions from soils of adjacent areas. This process may cause impacts on streams located in the adjacent areas. The contamination of stream sediments can lead to bioaccumulation of such metal by aquatic organisms, such as benthic invertebrates. Chitosan beads, a biopolymer that demonstrates a high affinity for …
180	J	Khosrovyan, Alla; Doria, Halina Binde; Kahru, Anne; Pfenninger, Markus				Khosrovyan, Alla/AAR-9532-2021; Kahru, Anne/C-4927-2008	Khosrovyan, Alla/0000-0002-6856-5740; Doria, Halina Binde/0000-0002-7166-925X					Polyamide microplastic exposure elicits rapid, strong and genome-wide evolutionary response in the freshwater non-biting midge Chironomus riparius								CHEMOSPHERE				299						134452			10.1016/j.chemosphere.2022.134452					APR 2022		Article	JUL 2022	2022	Susceptibility to hazardous materials and contamination is largely determined by genetic make-up and evolutionary history of affected organisms. Yet evolutionary adaptation and microevolutionary processes triggered by contaminants are rarely considered in ecotoxicology. Using an evolve and resequencing approach, we investigated genome-wide responses of the midge C. riparius exposed to virgin poly…
181	J	Schmidt, Travis S.; Miller, Janet L.; Mahler, Barbara J.; Van Metre, Peter C.; Nowell, Lisa H.; Sandstrom, Mark W.; Carlisle, Daren M.; Moran, Patrick W.; Bradley, Paul M.				Bradley, Paul/AAC-2451-2020; Van Cleave, Keith/AAN-2338-2021; Sandstrom, Mark/D-5969-2013; Schmidt, Travis/I-3416-2018	Miller, Janet/0000-0002-2292-5501; Moran, Patrick/0000-0002-2002-3539; Sandstrom, Mark/0000-0003-0006-5675; Van Metre, Peter/0000-0001-7564-9814; Schmidt, Travis/0000-0003-1400-0637; Bradley, Paul/0000-0001-7522-8606; Mahler, Barbara/0000-0002-9150-9552					Ecological consequences of neonicotinoid mixtures in streams								SCIENCE ADVANCES				8	15					eabj8182			10.1126/sciadv.abj8182							Article	APR 2022	2022	Neonicotinoid mixtures are common in streams worldwide, but corresponding ecological responses are poorly understood. We combined experimental and observational studies to narrow this knowledge gap. The mesocosm experiment determined that concentrations of the neonicotinoids imidacloprid and clothianidin (range of exposures, 0 to 11.9 mu g/liter) above the hazard concentration for 5% of species (…
182	J	Castro, Gleyson B.; Bernegossi, Aline C.; Felipe, Mayara C.; Ogura, Allan P.; de Lima e Silva, Mara R.; Corbi, Juliano J.				Felipe, Mayara/AAY-1811-2021; Bernegossi, Aline/IZP-6859-2023; Castro, Gleyson/KTI-3525-2024; Corbi, Juliano/F-8060-2015; Ogura, Allan/P-3784-2018; Silva, Mara/C-2248-2015	Felipe, Mayara Caroline/0000-0003-4728-5958; Bernegossi, Aline Christine/0000-0002-8237-6567; Borges Castro, Gleyson/0000-0001-5706-904X; Ogura, Allan/0000-0001-8549-5820; Silva, Mara/0000-0002-0352-8762; Corbi, Juliano/0000-0003-0249-9370					Polyethylene microplastics and substrate availability can affect emergence responses of the freshwater insect Chironomus sancticaroli								ECOTOXICOLOGY				31	4	SI		679	688				10.1007/s10646-022-02536-4					MAR 2022		Article	MAY 2022	2022	Pollution caused by polyethylene microplastics (MP) has been reported for aquatic environments worldwide. However, despite recurrent research for several aquatic organisms, the effects of MP on the emergence stage of freshwater insects from tropical environments are little known. This study is the first to assess the emergence of the Brazilian native species Chironomus sancticaroli Strixino & Str…
183	J	Simmatis, Brigitte; Ruhland, Kathleen M.; Evans, Marlene; Meyer-Jacob, Carsten; Kirk, Jane; Muir, Derek C. G.; Smol, John P.				Smol, John/A-8838-2015; Muir, Derek/F-6183-2011; Meyer-Jacob, Carsten/B-8248-2014	Meyer-Jacob, Carsten/0000-0002-8208-496X; Evans, Marlene/0000-0002-8869-1162					Metal contamination in alkaline Phantom Lake (Flin Flon, Manitoba, Canada) generates strong responses in multiple paleolimnological proxies								SCIENCE OF THE TOTAL ENVIRONMENT				811						152299			10.1016/j.scitotenv.2021.152299							Article	MAR 10 2022	2022	The copper-zinc smelter at Flin Flon (Manitoba) operated between 1930 and 2010 and emitted large amounts of metal (loid)s and sulphur dioxide into the atmosphere, damaging the surrounding terrestrial landscapes and depositing airborne industrial pollutants into aquatic ecosystems. However, the extent of biological impairment in regional lakes is largely unknown. Here, we analysed biological and g…
184	J	Castro, Gleyson B.; Bernegossi, Aline C.; Pinheiro, Fernanda R.; Corbi, Juliano J.				Corbi, Juliano/F-8060-2015; Bernegossi, Aline/IZP-6859-2023; Castro, Gleyson/KTI-3525-2024	Corbi, Juliano/0000-0003-0249-9370; Bernegossi, Aline Christine/0000-0002-8237-6567; Borges Castro, Gleyson/0000-0001-5706-904X					The silent harm of polyethylene microplastics: Invertebrates growth inhibition as a warning of the microplastic pollution in continental waters								LIMNOLOGICA				93						125964			10.1016/j.limno.2022.125964					FEB 2022		Article	MAR 2022	2022	Microplastics are now widespread throughout the environment, but there is still scarce knowledge about their impact on freshwater invertebrates, especially from tropical environments. In this study, we carried out experiments to investigate the harmful effects of polyethylene microplastics (MPs 40-48 mu m in size) on Chironomus sancticaroli and Daphnia magna, which are bioindicators from differen…
185	J	Montano-Campaz, Milton L.; Dias, Lucimar G.; Bacca, Tito; Toro-Restrepo, Beatriz; Oliveira, Eugenio E.				de Oliveira, Eugênio/F-4045-2016						Exposures to deltamethrin on immature Chironomus columbiensis drive sublethal and transgenerational effects on their reproduction and wing morphology								CHEMOSPHERE				296						134042			10.1016/j.chemosphere.2022.134042					FEB 2022		Article	JUN 2022	2022	Sublethal exposure to insecticides can trigger unintended responses in non-target insects that may disrupt reproductive and developmental performances of these organisms. Here, we assessed whether sublethal exposure to the pyrethroid insecticide deltamethrin in early life had sublethal and transgenerational effects on the reproduction (i.e., fecundity and fertility) and wing morphology of Chirono…
186	J	Chen, Yi; Romeis, Jorg; Meissle, Michael				Romeis, Joerg/J-5360-2013; Meissle, Michael/C-3127-2009	Chen, Yi/0000-0002-1814-0736; Romeis, Jorg/0000-0003-3652-8360; Meissle, Michael/0000-0002-5391-7715					No Adverse Effects of Stacked Bacillus thuringiensis Maize on the Midge Chironomus riparius								ENVIRONMENTAL TOXICOLOGY AND CHEMISTRY				41	4			1078	1088				10.1002/etc.5293					FEB 2022		Article	APR 2022	2022	Material from genetically engineered maize producing insecticidal Cry proteins from Bacillus thuringiensis (Bt) may enter aquatic ecosystems and expose nontarget organisms. We investigated the effects on life table parameters of the midge Chironomus riparius (Diptera: Chironomidae) of SmartStax maize leaves, which contain six different Cry proteins targeting Lepidoptera and Coleoptera pests, in t…
187	J	Cai, Shenghe; Shu, Yilin; Tian, Cuicui; Wang, Chunbo; Fang, Tao; Xiao, Bangding; Wu, Xingqiang				Wu, Xingqiang/AFA-5107-2022; Wang, Chunbo/HGB-3665-2022; Shu, Yilin/P-4500-2019; fang, tao/IQU-3074-2023	wang, chun bo/0000-0002-1685-2190; ?, ??/0000-0003-0341-288X					Effects of chronic exposure to microcystin-LR on life-history traits, intestinal microbiota and transcriptomic responses in Chironomus pallidivittatus								SCIENCE OF THE TOTAL ENVIRONMENT				823						153624			10.1016/j.scitotenv.2022.153624					FEB 2022		Article	JUN 1 2022	2022	Microcystins (MCs) are the most widely distributed cyanobacterial toxins that can exert adverse effects on aquatic organisms, but aside from the study of the harmful effect of cyanobacterial blooms, little is known about the effect of released MCs on the growth and development of chironomid larvae. To assess the harmful effect and the toxic mechanism of MCs on midges, the life-history traits, int…
188	J	de Melo, Dalescka Barbosa; Dolbeth, Marina; Paiva, Franciely Ferreira; Molozzi, Joseline				Molozzi, Joseline/M-3951-2014; Paiva, Franciely Ferreira/HJI-7806-2023; Dolbeth, Marina/I-3840-2013	Barbosa de Melo, Dalescka/0000-0003-4275-3433; Molozzi, Joseline/0000-0002-8256-5739; Paiva, Franciely Ferreira/0000-0002-5847-4802; Dolbeth, Marina/0000-0002-8775-0351					Extreme drought scenario shapes different patterns of Chironomid coexistence in reservoirs in a semi-arid region								SCIENCE OF THE TOTAL ENVIRONMENT				821						153053			10.1016/j.scitotenv.2022.153053					FEB 2022		Article	MAY 15 2022	2022	Semi-arid regions are particularly prone to extreme climate events such as droughts, which result in drastic fluctuations in the water volume of aquatic ecosystems, including artificial ones. As these climate extremes intensify, species must adapt, however, not all species can persist under new climate regimes in such a short period of time. In this study, we evaluated how fluctuations in the wat…
189	J	Tomilina, I. I.; Grebenyuk, L. P.; Lozhkina, R. A.				Lozhkina, Roza/R-2797-2016						Toxicity of Bottom Sediments of the Rybinsk Reservoir According to Long-Term Biotesting Data. Part 2. Teratological Studies								INLAND WATER BIOLOGY				15	1			68	79				10.1134/S1995082922010126							Article	FEB 2022	2022	The teratogenic effect of bottom sediments of the Rybinsk Reservoir on the occurrence of pathomorphological changes of the mouthpart structures of Chironomus riparius larvae has been experimentally confirmed. On average, the share of chironomid larvae with pathomorphological deformities in the reaches for the entire observation period was 29.4% (Mologa Reach), 24.6% (Central Reach), 24.0% (Volga …
190	J	Shaha, Chaitali M.; Pandit, Radhakrishna S.										Bio-based versus synthetic: comparative study of plasticizers mediated stress on Chironomus circumdatus (Diptera-Chironomidae)								ECOTOXICOLOGY				31	3			385	395				10.1007/s10646-021-02516-0					JAN 2022		Article	APR 2022	2022	Phthalates are used as plasticizers in products made of polyvinyl chloride to increase the flexibility of polymers. Unfortunately, these are known to cause adverse effects on living organisms, and also, fast depletion of petroleum resources calls for the exploration of alternatives as replacements. Recent developments in bio-based plasticizers have led to their use as additives for various applic…
191	J	Doria, Halina Binde; Hannappel, Pauline; Pfenninger, Markus										Whole genome sequencing and RNA-seq evaluation allowed to detect Cd adaptation footprint in Chironomus riparius								SCIENCE OF THE TOTAL ENVIRONMENT				819						152843			10.1016/j.scitotenv.2021.152843					JAN 2022		Article	MAY 1 2022	2022	Evolutionary adaptation and phenotypic plasticity are important processes on how organisms respond to pollutant exposure. We dissected here the contribution of both processes to increased tolerance in Chironomus riparius to cadmium (Cd) exposure in a multi-generation experiment and inferred the underlying genomic basis. We simulated environmentally realistic conditions by continuously increasing …
192	J	Dorn, Alexander; Kaiser, Christina; Hammel, Klaus; Dalkmann, Philipp; Faber, Daniel; Trisna, Audrey; Hellpointner, Eduard; Telscher, Markus; Lamshoeft, Marc; Bruns, Eric; Seidel, Erika; Hollert, Henner				Hollert, Henner/A-1027-2009						What is the spatial-temporal behavior of a low, medium and high adsorptive compound in two contrasting natural sediments in OECD 218/219 test systems?								SCIENCE OF THE TOTAL ENVIRONMENT				809						151096			10.1016/j.scitotenv.2021.151096					JAN 2022		Article	FEB 25 2022	2022	Artificial sediment used in studies according to OECD 218/219 (Sediment Water Chironomid Toxicity Test Using Spiked Sediment/Water) does not necessarily mirror the characteristics of natural sediments. To investigate the influence of sediment characteristics on the spatial-temporal behaviors of bixafen (KfOM = 2244 mL/g), fluopyram (KfOM = 162 mL/g) and N,N-dimethylsulfamide (KfOM approximate to …
193	J	Martin-Folgar, Raquel; Esteban-Arranz, Adrian; Negri, Viviana; Morales, Monica				Negri, Viviana/ABG-4388-2020; Martin-Folgar, Raquel/U-9623-2019; Esteban-Arranz, Adrian/AAT-3148-2021; Negri, Viviana/E-9441-2017; Morales, Monica/E-6725-2015	Negri, Viviana/0000-0001-8933-0898; Martin Folgar, Raquel/0000-0002-9716-3396; Morales, Monica/0000-0001-9786-9076; ESTEBAN ARRANZ, ADRIAN/0000-0003-4953-8066					Toxicological effects of three different types of highly pure graphene oxide in the midge Chironomus riparius								SCIENCE OF THE TOTAL ENVIRONMENT				815						152465			10.1016/j.scitotenv.2021.152465					JAN 2022		Article	APR 1 2022	2022	Graphene oxide (GO) is a carbon nanomaterial used in electronics, biomedicine, environmental remediation and biotechnology. The production of graphene will increase in the upcoming years. The carbon nanoparticles (NPs) are released into the environment and accumulated in aquatic ecosystems. Information on the effects of GO in aquatic environments and its impact on organisms is still lacking. The …
194	J	McCalla, Laura B.; Phillips, Bryn M.; Anderson, Brian S.; Voorhees, Jennifer P.; Siegler, Katie; Faulkenberry, Katherine R.; Goodman, Maurice C.; Deng, Xin; Tjeerdema, Ron S.				Phillips, Bryn/DYH-9763-2022; Goodman, Maurice/LLW-9894-2024	Goodman, Maurice/0000-0002-6874-2313; McCalla, Laura/0000-0001-6375-182X					Effectiveness of a Constructed Wetland with Carbon Filtration in Reducing Pesticides Associated with Agricultural Runoff								ARCHIVES OF ENVIRONMENTAL CONTAMINATION AND TOXICOLOGY				82	3			317	329				10.1007/s00244-021-00909-0					JAN 2022		Article	APR 2022	2022	The Salinas Valley in Monterey County, California, USA, is a highly productive agricultural region. Irrigation runoff containing pesticides at concentrations toxic to aquatic organisms poses a threat to aquatic ecosystems within local watersheds. This study monitored the effectiveness of a constructed wetland treatment system with a granulated activated carbon (GAC) filter installation at reducin…
195	J	Rochlin, Ilia; White, Greg; Reissen, Nadja; Martheswaran, Tarun; Faraji, Ary					ROCHLIN, ILIA/0000-0001-7680-6965; Faraji, Ary/0000-0002-7372-0346					Effects of aerial adulticiding for mosquito management on nontarget insects: A Bayesian and community ecology approach								ECOSPHERE				13	1					e3896			10.1002/ecs2.3896							Article	JAN 2022	2022	Diseases transmitted by mosquitoes are emerging across the globe in a broad range of urbanized, rural, and natural environments inhabited by their vector species. Because applications of insecticides remain the most effective, and often the only available tool to prevent or control mosquito-borne disease outbreaks, their use and scope continue to expand. However, the effects of multiple insectici…
196	J	Carrasco-Navarro, Victor; Nuutinen, Aino; Sorvari, Jouni; Kukkonen, Jussi V. K.				Kukkonen, Jussi/JHV-1650-2023; Carrasco Navarro, Victor/M-5051-2016; Sorvari, Jouni/I-5375-2014	Carrasco Navarro, Victor/0000-0002-9439-2492; Kukkonen, Jussi/0000-0003-3449-6828; Sorvari, Jouni/0000-0003-2668-7771					Toxicity of Tire Rubber Microplastics to Freshwater Sediment Organisms								ARCHIVES OF ENVIRONMENTAL CONTAMINATION AND TOXICOLOGY				82	2	SI		180	190				10.1007/s00244-021-00905-4					DEC 2021		Article	FEB 2022	2022	High emission of tire rubber particles to the surrounding environment is an inevitable consequence of the current habits of transportation. Although most of the emissions stay within a close range of the sources, it has been proven that the smallest particles can be transported to remote locations through the atmosphere, including inland water bodies. It has been estimated that a relevant portion…
197	J	Phillips, Bryn M.; Voorhees, Jennifer P.; Siegler, Katie; McCalla, Laura; Meertens, Peter; Bower, Julie; Tjeerdema, Ron S.				Phillips, Bryn/DYH-9763-2022	Phillips, Bryn/0000-0002-9148-2038					Acute and Chronic Effects of Clothianidin, Thiamethoxam and Methomyl on Chironomus dilutus								BULLETIN OF ENVIRONMENTAL CONTAMINATION AND TOXICOLOGY				108	5			884	889				10.1007/s00128-021-03416-z					DEC 2021		Article	MAY 2022	2022	Organism tolerance thresholds for emerging contaminants are vital to the development of water quality criteria. Acute (96-h) and chronic (10-day) effects thresholds for neonicotinoid pesticides clothianidin and thiamethoxam, and the carbamate pesticide methomyl were developed for the midge Chironomus dilutus to support criteria development using the UC Davis Method. Median lethal concentrations (…
198	J	Lencioni, Valeria; Di Nica, Valeria; Villa, Sara				Lencioni, Valeria/O-4738-2019; Lencioni, Valeria/G-1935-2011; Villa, Sara/O-7630-2015	Lencioni, Valeria/0000-0002-4341-9923; Villa, Sara/0000-0002-6174-9176					Investigation of the Combined Effects of Rising Temperature and Pesticide Contamination on the Swimming Behaviour of Alpine Chironomids								WATER				13	24					3618			10.3390/w13243618							Article	DEC 2021	2021	Some pollutants can be transported through the atmosphere and travel medium-long distances to be deposited in glaciers at high altitude and latitude. The increase in the rate of glacier melting due to global warming can release these pollutants in alpine streams. This study investigated the combined effects of rising temperatures and chlorpyrifos (CPF) contamination on the swimming behaviour of a…
199	J	Simon, Olivier; Coppin, Frederic; Micozzi, Nadine; Beaugelin-Seiller, Karine; Fevrier, Laureline; Henner, Pascale; Della-Vedova, Claire; Camilleri, Virginie; Gilbin, Rodolphe				; Fevrier, Laureline/H-1751-2019	Coppin, Frederic/0000-0003-2281-1915; Fevrier, Laureline/0000-0002-5274-6846					Chronic toxicity of uranium to three benthic organisms in laboratory sediment								JOURNAL OF ENVIRONMENTAL RADIOACTIVITY				241						106776			10.1016/j.jenvrad.2021.106776					NOV 2021		Article	JAN 2022	2022	Due to mining activities, concentration of uranium (U) in the environment nearby former and operating sites can be higher than in other areas. The derivation of quality criteria for U in freshwater ecosystems, rivers and lakes includes the consideration of contaminated sediments and the associated risk to the benthic life. Therefore, the derivation of a quality criteria for sediment has been view…
200	J	Barmentlo, S. Henrik; Schrama, Maarten; de Snoo, Geert R.; van Bodegom, Peter M.; van Nieuwenhuijzen, Andre; Vijver, Martina G.				Vijver, Martina/K-7831-2013; van Bodegom, Peter/N-8150-2015	Vijver, Martina/0000-0003-2999-1605; van Bodegom, Peter/0000-0003-0771-4500; Barmentlo, Henrik/0000-0001-5279-3047					Experimental evidence for neonicotinoid driven decline in aquatic emerging insects								PROCEEDINGS OF THE NATIONAL ACADEMY OF SCIENCES OF THE UNITED STATES OF AMERICA				118	44					e2105692118			10.1073/pnas.2105692118j1of8							Article	NOV 1 2021	2021	There is an ongoing unprecedented loss in insects, both in terms of richness and biomass. The usage of pesticides, especially neonicotinoid insecticides, has been widely suggested to be a contributor to this decline. However, the risks of neonicotinoids to natural insect populations have remained largely unknown due to a lack of field-realistic experiments. Here, we used an outdoor experiment to …
201	J	Ishimota, Makoto; Tomiyama, Naruto				Ishimota, Makoto/GQA-8811-2022	Ishimota, Makoto/0000-0003-4686-0244					Generational sensitivity alteration in Chironomus yoshimatsui to carbamate and pharmaceutical chemicals and the effect on Catalase, CYP450, and hemoglobin gene transcription								ECOTOXICOLOGY				30	10			2119	2131				10.1007/s10646-021-02484-5					OCT 2021		Article	DEC 2021	2021	To ascertain the tolerance mechanisms of aquatic organisms to artificial chemicals, intergenerational sensitivity changes of Chironomus yoshimatsui to a carbamate pesticide (pirimicarb) and pharmaceutical chemical (diazepam) were investigated. The larvae (<48-h-old) in each generation were exposed to both chemicals for 48 h and then the surviving chironomids were cultured until the fifth generati…
202	J	Cedergreen, Nina; Bellisai, Giulia; Herrero-Nogareda, Laia; Boesen, Emil; Dalhoff, Kristoffer				Bellisai, Giulia/ISU-4238-2023; Dalhoff, Kristoffer/JRW-5578-2023; Dalhoff, Kristoffer/J-9821-2016; Cedergreen, Nina/F-6731-2014	Dalhoff, Kristoffer/0000-0001-8615-231X; Cedergreen, Nina/0000-0003-4724-9447; Bellisai, Giulia/0000-0001-9702-9202					Using TKTD Models in Combination with In Vivo Enzyme Inhibition Assays to Investigate the Mechanisms behind Synergistic Interactions across Two Species								ENVIRONMENTAL SCIENCE & TECHNOLOGY				55	20			13990	13999				10.1021/acs.est.1c02222					SEP 2021		Article	OCT 19 2021	2021	The aim of this study is to compare the azole synergy across an insect, Chironomus riparius, and a crustacean species, Daphnia magna. We use a combination of in vivo measurements of cytochrome P450 monooxygenase ( CYP) biotransformation potential and toxicokinetic (TK) and toxicodynamic (TD) modeling to understand the mechanism behind the synergy of two azole fungicides: the imidazole prochloraz …
203	J	Ke, Xin; Feng, Shuna; Luan, Jingde; Zhang, Feijie; Zhou, Yan				Luan, Jingde/GXG-9834-2022						Toxicity Identification Evaluation of Sediments from the Xihe River								ENVIRONMENTAL TOXICOLOGY AND CHEMISTRY				40	11			3103	3110				10.1002/etc.5185					SEP 2021		Article	NOV 2021	2021	In the present study, chinonomus riparius larvae were selected as a model organism, and 11 sediment samples from the Xihe River in Shenyang underwent toxicity identification evaluation (TIE) to identify sediment toxic pollutants. Heavy metals and organic pollutants were the main toxic pollutants through toxicity screening and characterization. The results of toxicity identification showed that th…
204	J	Carrasco-Navarro, Victor; Muniz-Gonzalez, Ana-Belen; Sorvari, Jouni; Martinez-Guitarte, Jose-Luis				Muñiz-González, Ana-Belén/S-6396-2019; Carrasco Navarro, Victor/M-5051-2016; Sorvari, Jouni/I-5375-2014; Martinez-Guitarte, Jose-Luis/M-3990-2014	Carrasco Navarro, Victor/0000-0002-9439-2492; Sorvari, Jouni/0000-0003-2668-7771; Muniz Gonzalez, Ana Belen/0000-0001-8285-7582; Martinez-Guitarte, Jose-Luis/0000-0002-7722-864X					Altered gene expression in Chironomus riparius (insecta) in response to tire rubber and polystyrene microplasticsk								ENVIRONMENTAL POLLUTION				285						117462			10.1016/j.envpol.2021.117462							Article	SEP 15 2021	2021	The extent until which plastics are present in our surrounding environment completely exceeds our expectations. Plastic materials in the form of microplastics have been found in terrestrial, freshwater and marine environments and are transported through the atmosphere even to remote locations. However, we are still far from understanding the effects that they may have caused and are causing to bi…
205	J	Sari, Adile; Sari, Fikret				Sari, Adile/AAE-3555-2019; Sari, Fikret/AAD-9364-2019	Sari, Fikret/0000-0002-6141-0690; Sari, Adile/0000-0002-8247-6103					A comparative examination of acute toxicities of three disazo dyes to freshwater macroinvertebrates Gammarus roeseli (Crustacea: Amphipoda) and Chironomus riparius (Insecta: Diptera)								CHEMISTRY AND ECOLOGY				37	8			683	703				10.1080/02757540.2021.1974008							Article	SEP 14 2021	2021	This study was conducted to assess the acute toxicity of three previously synthesised 5-(3 '-amino-4 '-arylazo-1H-pyrazole-5 '-ylazo) barbituric acid dyes (dyes 1-3) using Gammarus roeseli (Crustacea: Amphipoda) and Chironomus riparius (Insecta: Diptera) and to compare their sensitivities to these dyes. The toxicity of the tested dyes was found to increase with lengthened exposure period in both …
206	J	Muniz-Gonzalez, Ana-Belen; Paoli, Francesca; Martinez-Guitarte, Jose-Luis; Lencioni, Valeria				Lencioni, Valeria/O-4738-2019; Muñiz-González, Ana-Belén/S-6396-2019	Muniz Gonzalez, Ana Belen/0000-0001-8285-7582					Molecular biomarkers as tool for early warning by chlorpyrifos exposure on Alpine chironomids								ENVIRONMENTAL POLLUTION				290						118061			10.1016/j.envpol.2021.118061					SEP 2021		Article	DEC 1 2021	2021	Pesticides used in agriculture can be transported at a medium-high distance due to the drift effect, reaching even remote areas as mountain regions, glaciers, and snow cover. With the melting process, pesticides enter freshwater glacier ecosystems, becoming a threat to wildlife fauna, mainly dominated by Diptera Chironomidae. Chlorpyrifos (CPF), as one of the most commonly used pesticides in alpi…
207	J	Liu, Zhihong; Tai, Peidong; Li, Xiaojun; Kong, Lingxue; Matthews, Ty G.; Lester, Rebecca E.; Mondon, Julie A.				Lester, Rebecca/H-3907-2011; Matthews, Ty/G-1677-2013; Kong, Lingxue/D-8216-2011	Kong, Lingxue/0000-0001-6219-3897					Chironomidae (Midge) Sensitivities to Ammonia Using Multiple Endpoints in China and Australia for the Development of Water Quality Criteria for Freshwater River Systems in China								ENVIRONMENTAL TOXICOLOGY AND CHEMISTRY				40	10			2899	2911				10.1002/etc.5152					AUG 2021		Article	OCT 2021	2021	Deriving water quality criteria (WQC) for aquatic risk assessment requires sufficient toxicity data, which can determine the accuracy of WQC. Given that toxicity data vary between test species and endpoints, there is a great need to compare such data to generate the most suitable data set for WQC derivation. In the present study, a series of 11 ammonia exposure bioassays were conducted on Chirono…
208	J	Liu, Wenbin; Sun, Xiaoya; Sun, Wenwen; Zhou, Anmo; Li, Ruoqun; Wang, Bin; Li, Xun; Yan, Chuncai										Genome-wide analyses of ATP-Binding Cassette (ABC) transporter gene family and its expression profile related to deltamethrin tolerance in non-biting midge Propsilocerus akamusi								AQUATIC TOXICOLOGY				239						105940			10.1016/j.aquatox.2021.105940					AUG 2021		Article	OCT 2021	2021	Non-biting midges are dominant species in aquatic systems and often used for studying the toxicological researches of insecticides. ATP-binding cassette (ABC) transporters represent the largest known members in detoxification genes but is little known about their function in non-biting midges. Here, we selected Propsilocerus akamusi, widespread in urban streams, to first uncover the gene structur…
209	J	Chuiko, G. M.; Tomilina, I. I.; Brodsky, E. S.; Shelepchikov, A. A.; Mir-Kadyrova, E. Ya.; Pavlov, D. F.; Tillitt, D. E.				Tillitt, Donald/AAW-3851-2020; Shelepchikov, Andrey/AFM-2323-2022; Chuiko, Grigorii/P-8305-2015	Chuiko, Grigorii/0000-0002-3334-7073					Accumulation of polychlorinated biphenyls (PCB) associated with bottom sediments in larvae of Chironomus riparius Meigen								LIMNOLOGICA				90						125912			10.1016/j.limno.2021.125912					AUG 2021		Article	SEP 2021	2021	Patterns of bioaccumulation of polychlorinated biphenyls (PCBs) by chironomid larvae (Chironomus riparius Meigen) were studied under laboratory conditions. Larvae were maintained for 20 days, separately in two batches of natural bottom sediments sampled from Rybinsk Reservoir (Russia), each differing in PCB content (425.6 mu g / kg or 24.8 mu g / kg dry weight, respectively). The study revealed t…
210	J	Fujii, Sotaro; Kobayashi, Satoru; Tettey, Pamela A.; Lisdiana, Lisa; Saito, Hidetoshi; Kawai, Koichiro; Sambongi, Yoshihiro				Lisdiana, Lisa/AAN-3427-2021; SAMBONGI, Yoshihiro/G-8882-2019						Transcriptome analysis of Chironomus sulfurosus larvae living in acidic environments: Insights into molecular mechanisms for acid tolerance								JOURNAL OF INSECT PHYSIOLOGY				133						104288			10.1016/j.jinsphys.2021.104288					AUG 2021		Article	AUG-SEP 2021	2021	Larvae of chironomid Chironomus sulfurosus mainly live in acidic rivers near hot springs, suggesting that they naturally select acidic environments as preferred habitats. Here we showed that C. sulfurosus larvae moved toward acidic areas and stayed alive on agar gels with a pH gradient of H2SO4, and the body fluid pH of the homogenized larvae was near neutral even acclimated under the acidic cond…
211	J	Pais-Costa, Antonia Juliana; Sanchez, Marta I.; Taggart, Mark A.; Green, Andy J.; Hortas, Francisco; Vinagre, Pedro Almeida; Marques, Joao Carlos; Martinez-Haro, Monica				Green, Andy/A-5189-2008; Vinagre, Pedro/H-5543-2019; Costa, Juliana/JFJ-5033-2023; Martinez Haro, Monica/B-8363-2015; Sanchez, Marta I/E-9723-2010; Hortas Rodriguez-Pascual, Francisco/Q-7437-2016	Pais-Costa, Antonia Juliana/0000-0002-1701-1027; Vinagre, Pedro/0000-0003-1150-8355; Martinez Haro, Monica/0000-0002-4326-5805; Sanchez, Marta I/0000-0002-8349-5410; Hortas Rodriguez-Pascual, Francisco/0000-0003-0146-2605					Trace element bioaccumulation in hypersaline ecosystems and implications of a global invasion								SCIENCE OF THE TOTAL ENVIRONMENT				800						149349			10.1016/j.scitotenv.2021.149349					AUG 2021		Article	DEC 15 2021	2021	Hypersaline ecosystems are under increasing threat due to anthropogenic pressures such as environmental pollution and biological invasions. Here we address the ecotoxicological implications of the Artemia franciscana (Crustacea) invasion in saltpans of southern Spain. This North American species is causing the extinction of native Artemia populations in many parts of the globe. The bioaccumulatio…
212	J	Varg, Javier Edo; Kunce, Warren; Outomuro, David; Svanback, Richard; Johansson, Frank				Varg, Javier/U-1781-2018	Svanback, Richard/0000-0003-3221-4559; Varg, Javier/0000-0002-7895-4563; Outomuro, David/0000-0002-1296-7273					Single and combined effects of microplastics, pyrethroid and food resources on the life-history traits and microbiome of Chironomus riparius								ENVIRONMENTAL POLLUTION				289						117848			10.1016/j.envpol.2021.117848					JUL 2021		Article	NOV 15 2021	2021	There is growing evidence of widespread contamination of freshwater ecosystems with microplastics. However, the effects of chronic microplastic ingestion and its interaction with other pollutants and stress factors on the life history traits and the host-microbiome of aquatic invertebrates are not well understood. This study investigates the effects of exposure to sediment spiked with 1 mu m poly…
213	J	Wu, Zihao; Li, Ruixuan; Zhang, Yanfeng; Zhu, Lingyan				weng, xin/HNQ-8347-2023	Zhang, Yanfeng/0009-0007-2486-6772					Insights into the impacts of bioturbation by multiple benthic organisms on the bioavailability and toxic effects of perfluorooctane sulfonate in sediment								JOURNAL OF HAZARDOUS MATERIALS				420						126675			10.1016/j.jhazmat.2021.126675					JUL 2021		Article	OCT 15 2021	2021	Sediment is an important reservoir for perfluorooctane sulfonate (PFOS) in the environment, which likely poses adverse effects to benthos. In this study, the impacts of bioturbation of three benthic organisms, i.e. Chironomus kiiensis, Hyalella azteca and Limnodrilus hoffmeisteri, on the release of PFOS from sediment were investigated, and the toxic effects of PFOS to C. kiiensis were explored in…
214	J	Liu, Zhihong; Zhang, Chi; Xin, Zhuohang; Tai, Peidong; Song, Changchun; Deng, Xin				zhang, chi/GRX-3610-2022						Comparing the Impacts of Sediment-Spiked Cadmium on Chironomidae Larvae in Laboratory Bioassays and Field Microcosms and the Implications for Field Validation of Site-Specific Threshold Concentrations								ENVIRONMENTAL TOXICOLOGY AND CHEMISTRY				40	9			2450	2462				10.1002/etc.5073					JUL 2021		Article	SEP 2021	2021	Information on the effects of pollutants in sediments at an ecosystem level to validate current and proposed risk-assessment procedures is scarce. The most frequent criticism of these procedures is that responses of surrogate species in the laboratory are not representative of responses of natural populations. A tiered approach using both laboratory and microcosm exposures (96-h and 21-d laborato…
215	J	Ajayi, Oluwaseun M.; Gantz, J. D.; Finch, Geoffrey; Lee, Richard E., Jr.; Denlinger, David L.; Benoit, Joshua B.				Ajayi, Oluwaseun/GPX-7645-2022	Benoit, Joshua/0000-0002-4018-3513					Rapid stress hardening in the Antarctic midge improves male fertility by increasing courtship success and preventing decline of accessory gland proteins following cold exposure								JOURNAL OF EXPERIMENTAL BIOLOGY				224	14					jeb242506			10.1242/jeb.242506							Article	JUL 2021	2021	Rapid hardening is a process that quickly improves an animal's performance following exposure to potentially damaging stress. In this study of the Antarctic midge, Belgica antarctica (Diptera, Chironomidae), we examined how rapid hardening in response to dehydration (RDH) or cold (RCH) improves male pre- and post-copulatory function when the insects are subsequently subjected to a damaging cold e…
216	J	dos Santos Lima, Julio Cesar; Moreira, Raquel Aparecida; Neto, Antonio Jose Gazonato; de Padua Andrade, Douglas; Freitas, Emanuela Cristina; Daam, Michiel Adriaan; Rocha, Odete				Freitas, Emanuela/D-3566-2012; Rocha, Odete/D-3473-2012; Moreira, Raquel/K-5258-2014; Daam, Michiel/G-6303-2015	Moreira, Raquel/0000-0001-9392-8067; Daam, Michiel/0000-0001-9203-5400					Metal Toxicity Can Affect Dragonfly Nymphs and Ostracods Predation Rates and Food Selectivity: Ecological Implications on Food Webs								WATER AIR AND SOIL POLLUTION				232	7					288			10.1007/s11270-021-05248-3							Article	JUL 2021	2021	Predation is known to play a prominent role in maintaining ecosystem structure and functioning. Despite metals being known to potentially affect predation in aquatic ecosystems, few studies have been conducted, so far, with the aim of evaluating this interplay. In the present study, the effects of four metal salts (copper, cadmium, mercury, and manganese) on the feeding rates and food preference …
217	J	Gauthier-Manuel, Honorine; Radola, Diane; Choulet, Flavien; Buatier, Martine; Vauthier, Raphael; Morvan, Tatiana; Chavanne, Walter; Gimbert, Frederic				Choulet, Flavien/H-4617-2014						A Multidisciplinary Approach for the Assessment of Origin, Fate and Ecotoxicity of Metal(loid)s from Legacy Coal Mine Tailings								TOXICS				9	7					164			10.3390/toxics9070164							Article	JUL 2021	2021	Over the course of history, the development of human societies implied the exploitation of mineral resources which generated huge amounts of mining wastes leading to substantial environmental contamination by various metal(loid)s. This is especially the case of coal mine tailings which, subjected to weathering reactions, produce acid mine drainage (AMD), a recurring ecological issue related to cu…
218	J	Stankovic, Jelena; Milosevic, Djuradj; Jovanovic, Boris; Savic-Zdravkovic, Dimitrija; Petrovic, Ana; Rakovic, Maja; Stankovic, Nikola; Stojkovic Piperac, Milica				Savic'Zdravkovic, Dimitrija/LVS-7371-2024; Stanković, Jelena/JQV-2642-2023; Stankovic, Nikola/JXW-8139-2024; Petrovic, Ana/AAC-9733-2019; Rakovic, Maja/AAZ-8391-2020	Petrovic, Ana/0000-0002-4908-8176; Jovanovic, Boris/0000-0003-3970-805X; Stankovic, Nikola/0000-0002-1604-6543; Stankovic, Jelena/0000-0003-1560-3755; Rakovic, Maja/0000-0001-6899-6113; Savic Zdravkovic, Dimitrija/0000-0002-3134-0230					In Situ Effects of a Microplastic Mixture on the Community Structure of Benthic Macroinvertebrates in a Freshwater Pond								ENVIRONMENTAL TOXICOLOGY AND CHEMISTRY				41	4			888	895				10.1002/etc.5119					JUN 2021		Article	APR 2022	2022	Benthic communities contain some of the most threatened organisms in aquatic habitats due to different anthropogenic pressures. The high abundance of microplastics in sediments will continue to increase in the future, further increasing the probability of interactions between macroinvertebrates and microplastics. In the present study, a benthic community in a relatively pristine shallow pond was …
219	J	Cai, Shenghe; Jia, Yunlu; Donde, Oscar Omondi; Wang, Zhi; Zhang, Junqian; Fang, Tao; Xiao, Bangding; Wu, Xingqiang				Wu, Xingqiang/AFA-5107-2022; Wang, Zhi/CAG-6242-2022; DONDE, OSCAR/JUU-9443-2023; fang, tao/IQU-3074-2023	?, ??/0000-0003-0341-288X; , Yunlu/0009-0002-9028-7123; wang, zhi/0000-0002-6832-7013					Effects of microcystin-producing and non-microcystin-producing Microcystis on the behavior and life history traits of Chironomus pallidivittatus								ENVIRONMENTAL POLLUTION				287						117613			10.1016/j.envpol.2021.117613					JUN 2021		Article	OCT 15 2021	2021	Species of the genus Microcystis are among the most notorious cyanobacteria in eutrophic lakes worldwide, with ability present adverse effects on many aquatic organisms. In the surface sediments, Microcystis can be ingested by benthic macroinvertebrates such as Chironomus. However, the potential negative effects of Microcystis on Chironomus life history traits remain unclear. In the present study…
220	J	Majlesi, Soroush; Akkanen, Jarkko; Roivainen, Paivi; Tuovinen, Tiina S.; Sorvari, Jouni; Naarala, Jonne; Juutilainen, Jukka				Sorvari, Jouni/I-5375-2014	Sorvari, Jouni/0000-0003-2668-7771; Roivainen, Paivi/0000-0003-1793-1680; Majlesi, Soroush/0000-0003-1509-644X					Transfer of elements relevant to radioactive waste into chironomids and fish in boreal freshwater bodies								SCIENCE OF THE TOTAL ENVIRONMENT				791						148218			10.1016/j.scitotenv.2021.148218					JUN 2021		Article	OCT 15 2021	2021	Information on transfer of elements and their radionuclides is essential for radioecological modeling. In the present study, we investigated the transfer of Cl, Co, Mo, Ni, Se, Sr, U and Zn in a boreal freshwater food chain. These elements were selected on the basis that they have important radionuclides that might be released into the biosphere from various stages of the nuclear fuel cycle. Wate…
221	J	Shakya, Manisha; Silvester, Ewen; Rees, Gavin; Stitz, Leigh; Holland, Aleicia				, Gavin/U-5653-2019; Shakya, Manisha/JTU-6752-2023	Silvester, Ewen/0000-0001-8467-7657; Holland, Aleicia/0000-0001-9418-2252; Rees, Gavin/0000-0002-5270-8559; Shakya, Manisha/0000-0003-2020-0942					Spatial variation in the amino acid profile of four macroinvertebrate taxa along a highly polluted river								ENVIRONMENTAL POLLUTION				284						117536			10.1016/j.envpol.2021.117536					JUN 2021		Article	SEP 1 2021	2021	Acid mine drainage (AMD) is one of the major environmental problems impacting aquatic ecosystems globally. We studied changes in the community composition of macroinvertebrates and amino acid (AA) profiles of dominant taxa along an AMD contamination gradient within the Dee River, Queensland, Australia to understand how AMD can affect the biomolecular composition of macroinvertebrates. Taxa richne…
222	J	McCarthy, Christopher J.; Roark, Shaun A.; Wright, Demitria; O'Neal, Kelly; Muckey, Brett; Stanaway, Mike; Rewerts, Justin N.; Field, Jennifer A.; Anderson, Todd A.; Salice, Christopher J.				McCarthy, Christopher/JFA-6411-2023; Anderson, Todd/A-2296-2012	Anderson, Todd/0000-0001-8176-6339; McCarthy, Christopher/0000-0002-5587-8203					Toxicological Response of Chironomus dilutus in Single-Chemical and Binary Mixture Exposure Experiments with 6 Perfluoralkyl Substances								ENVIRONMENTAL TOXICOLOGY AND CHEMISTRY				40	8			2319	2333				10.1002/etc.5066					JUN 2021		Article	AUG 2021	2021	Few studies have determined the toxicity of perfluoralkyl substances (PFAS) to aquatic invertebrates. We exposed Chironomus dilutus to 6 different PFAS to assess single-chemical toxicity and relative or proportional toxicity among substances. A 10-d range-finding test was conducted to inform 20-d assays for the following PFAS: perfluorooctane sulfonate (PFOS), perfluorooctanoic acid (PFOA), perfl…
223	J	Rodriguez-Rodriguez, Carlos E.; Matarrita, Jessie; Herrero-Nogareda, Laia; Perez-Rojas, Greivin; Alpizar-Marin, S. a Melvin; Chinchilla-Soto, Cristina; Perez-Villanueva, Marta; Vega-Mendez, Dayana; Masis-Mora, Mario; Cedergreen, Nina; Carazo-Rojas, Elizabeth				Rodríguez-Rodríguez, Carlos/AAS-2306-2021; Pérez-Villanueva, Marta/HKV-6102-2023; Cedergreen, Nina/F-6731-2014	Herrero Nogareda, Laia/0000-0001-5980-9427; Cedergreen, Nina/0000-0003-4724-9447; Perez-Villanueva, Marta E./0000-0001-7622-6557; Rodriguez-Rodriguez, Carlos E./0000-0001-6923-7258					Environmental monitoring and risk assessment in a tropical Costa Rican catchment under the influence of melon and watermelon crop pesticides								ENVIRONMENTAL POLLUTION				284						117498			10.1016/j.envpol.2021.117498					JUN 2021		Article	SEP 1 2021	2021	A monitoring network was established in streams within a catchment near the Costa Rican Pacific coast (2008-2011) to estimate the impact of pesticides in surface water (84 samples) and sediments (84 samples) in areas under the influence of melon and watermelon production. A total of 66 (water) and 47 (sediment) pesticides were analyzed, and an environmental risk assessment (ERA) was performed for…
224	J	Ding, Chengshi; Ma, Jing; Jiang, Wanxiang; Zhao, Hanyu; Shi, Mengmeng; Cui, Guoqing; Yan, Tongdi; Wang, Qi; Li, Junwen; Qiu, Zhigang				WANG, QI/ABF-4155-2020; 邱, 志刚/AAT-9866-2021	Qiu, Zhigang/0000-0003-1199-3397					Chironomidae larvae: A neglected enricher of antibiotic resistance genes in the food chain of freshwater environments								ENVIRONMENTAL POLLUTION				285						117486			10.1016/j.envpol.2021.117486					JUN 2021		Article	SEP 15 2021	2021	Infection caused by pathogenic bacteria carrying antibiotic resistance genes (ARGs) is a serious challenge to human health. Water environment, including water and surface sediments, is an important repository of ARGs, and the activity of aquatic animal can affect the development of ARG pollution in the water environment. Macrobenthic invertebrates are an important component of aquatic ecosystems,…
225	J	Zhou, Lang; Wallace, Samuel M.; Kroll, Kevin J.; Denslow, Nancy D.; Gaillard, Jean-Francois; Meyer, Peter; Bonzongo, Jean-Claude J.				Gaillard, Jean-Francois/B-6981-2009; Bonzongo, Jean-Claude/K-8271-2015	BONZONGO, Jean-Claude/0000-0001-8431-7723; Wallace, Samuel/0000-0001-5681-524X; Zhou, Lang/0000-0001-5462-9670					Acute and Chronic Toxicity Testing of Drinking Water Treatment Residuals in Freshwater Systems								ENVIRONMENTAL TOXICOLOGY AND CHEMISTRY				40	7			2005	2014				10.1002/etc.5061					MAY 2021		Article	JUL 2021	2021	The beneficial use of drinking water treatment residuals (DWTRs) faces barriers due primarily to uncertainties and concerns about their potential environmental impacts. We used total and water leachable toxic metal concentrations and 2 benthic organism-based bioassays to identify suitable DWTR substrates for introduction to freshwater systems. Using total metal contents and the consensus probable…
226	J	da Silva Pinto, Thandy Junio; Rocha, Giseli Swerts; Moreira, Raquel Aparecida; Menezes da Silva, Lais Conceicao; Cardoso Yoshii, Maria Paula; Goulart, Bianca Veloso; Montagner, Cassiana Carolina; Daam, Michiel Adriaan; Gaeta Espindola, Evaldo Luiz				Pinto, Thandy/CAH-3515-2022; Raimundo, Cassiana/L-1198-2014; Rocha, Giseli/AAC-4121-2022; C. M. Silva, Laís/AAH-8683-2021; Daam, Michiel/G-6303-2015; Espindola, Evaldo/H-7053-2012; Moreira, Raquel/K-5258-2014	Pinto, Thandy Junio da Silva/0000-0003-1640-8329; Conceicao Menezes da Silva, Lais/0000-0003-1364-8722; Daam, Michiel/0000-0001-9203-5400; Swerts Rocha, Giseli/0000-0002-2251-3494; Espindola, Evaldo/0000-0003-1700-9661; Moreira, Raquel/0000-0001-9392-8067					Multi-generational exposure to fipronil, 2,4-D, and their mixtures in Chironomus sancticaroli: Biochemical, individual, and population endpoints*								ENVIRONMENTAL POLLUTION				283						117384			10.1016/j.envpol.2021.117384					MAY 2021		Article	AUG 15 2021	2021	Conventional farming delivers a range of pesticides to aquatic ecosystems leading to implications for the indigenous species. Due to the multiple applications and persistence of molecules, organisms may be exposed for a prolonged period over multiple generations. The present study outlines a full life-cycle design over three generations of Chironomus sancticaroli exposed to the insecticide fipron…
227	J	Khosrovyan, Alla; Kahru, Anne				Khosrovyan, Alla/AAR-9532-2021; Kahru, Anne/C-4927-2008	Khosrovyan, Alla/0000-0002-6856-5740; Kahru, Anne/0000-0002-4944-4900					Evaluation of the potential toxicity of UV-weathered virgin polyamide microplastics to non-biting midge Chironomus riparius								ENVIRONMENTAL POLLUTION				287						117334			10.1016/j.envpol.2021.117334					MAY 2021		Article	OCT 15 2021	2021	The relevance of the environmental hazard evaluation of virgin plastics particles is problematic, as plastics almost never occur in a virgin state after being discarded into the environment. However, the producers or importers must evaluate the environmental effect of their products as they are produced. Many plastic types e.g., polyamide, polyethylene are already under pre-registration, accordin…
228	J	Hiki, Kyoshiro; Watanabe, Haruna; Yamamoto, Hiroshi				Hiki, Kyoshiro/P-1949-2019; Yamamoto, Hiroshi/J-1579-2014	Yamamoto, Hiroshi/0000-0003-3865-8708; Hiki, Kyoshiro/0000-0001-7898-9486					Sources of variation in sediment toxicity of hydrophobic organic chemicals: Meta-analysis of 10-14-day spiked-sediment tests with Hyalella azteca and Chironomus dilutus								INTEGRATED ENVIRONMENTAL ASSESSMENT AND MANAGEMENT				17	5			1003	1013				10.1002/ieam.4413					MAY 2021		Article	SEP 2021	2021	Spiked-sediment toxicity tests with benthic organisms are routinely used to assess the potential ecological impact of sediment-associated hydrophobic organic contaminants. Although several sediment tests have been standardized, experimental factors such as spiking methods still vary between laboratories. To identify the experimental factors that affect the bioavailability of contaminants and acco…
229	J	Savic-Zdravkovic, Dimitrija; Milosevic, Djuradj; Conic, Jelena; Markovic, Katarina; Scancar, Janez; Milisa, Marko; Jovanovic, Boris				Savic'Zdravkovic, Dimitrija/LVS-7371-2024; Stojanovic, Jelena/ABD-8201-2021	Stojanovic, Jelena/0000-0002-7217-4793; Savic Zdravkovic, Dimitrija/0000-0002-3134-0230; Kozlica, Katarina/0000-0002-9171-4011; Milisa, Marko/0000-0003-3339-0044; Jovanovic, Boris/0000-0003-3970-805X					Revealing the effects of cerium dioxide nanoparticles through the analysis of morphological changes in Chironomus riparius								SCIENCE OF THE TOTAL ENVIRONMENT				786						147439			10.1016/j.scitotenv.2021.147439					MAY 2021		Article	SEP 10 2021	2021	Due to their many practical applications, engineered cerium dioxide (CeO2) nanoparticles (NPs) are commonly used today, although there are justified concerns about the environmental risks of their usage. Studies to date have shown that CeO2 NPs do not pose a lethal hazard to hydrobiocenoses at environmentally relevant concentrations, but that they induce significant negative sublethal effects. Th…
230	J	Gergs, Andre; Hager, Jutta; Bruns, Eric; Preuss, Thomas G.				Preuss, Thomas G./A-7926-2009	Preuss, Thomas G./0000-0001-6249-6003					Disentangling Mechanisms Behind Chronic Lethality through Toxicokinetic-Toxicodynamic Modeling								ENVIRONMENTAL TOXICOLOGY AND CHEMISTRY				40	6			1706	1712				10.1002/etc.5027					MAY 2021		Article	JUN 2021	2021	Ecotoxicological profiles of the 3 insecticides imidacloprid, thiacloprid, and flupyradifurone in terms of acute and chronic effects were analyzed in Chironomus riparius. Toxicokinetic-toxicodynamic modeling revealed that chironomids would die from starvation as a result of prolonged feeding inhibition under chronic exposures. The starvation effect is an indirect cause for mortality, which, for t…
231	J	Milani, Danielle; Parrott, Joanne L.; Grapentine, Lee C.					Grapentine, Lee/0000-0002-2489-0154					Assessing natural recovery from contaminants in a river using sediment chemistry and toxicity from different depth ranges								ENVIRONMENTAL POLLUTION				284						117143			10.1016/j.envpol.2021.117143					APR 2021		Article	SEP 1 2021	2021	To determine whether natural recovery was occurring in a depositional area of the St. Marys River (Ontario, Canada) known as East Bellevue Marine Park (EBMP), sediment was collected from two depth ranges, 0-5 cm and 0-10 cm, and subjected to a series of laboratory toxicity tests and chemical analysis. Toxicological responses (survival, growth, reproduction, development) of four benthic invertebra…
232	J	Muniz-Gonzalez, Ana-Belen; Silva, Carlos J. M.; Patricio Silva, Ana L.; Campos, Diana; Pestana, Joao L. T.; Martinez-Guitarte, Jose-Luis				Muñiz-González, Ana-Belén/S-6396-2019; Campos, Diana M/U-9808-2018; Martinez-Guitarte, Jose-Luis/M-3990-2014; Patricio Silva, Ana/K-1919-2013; Pestana, Joao/A-9279-2008	Campos, Diana M/0000-0002-3272-9360; Silva, Carlos J.M./0000-0001-7590-9639; Martinez-Guitarte, Jose-Luis/0000-0002-7722-864X; Patricio Silva, Ana/0000-0003-1932-1229; Pestana, Joao/0000-0003-1322-2959; Muniz Gonzalez, Ana Belen/0000-0001-8285-7582					Suborganismal responses of the aquatic midge Chironomus riparius to polyethylene microplastics								SCIENCE OF THE TOTAL ENVIRONMENT				783						146981			10.1016/j.scitotenv.2021.146981					APR 2021		Article	AUG 20 2021	2021	Freshwater riverbeds are a major repository of microplastics (MPs) from inland activities. Benthic macroinvertebrates that live in close contact with sediments seem to ingest a considerable amount of such plastic particles. The effects of MPs on life-history traits are relatively well-known, but the suborganismal mechanisms underlying such effects remain unclear. This study addressed the potentia…
233	J	Dorn, Alexander; Hammel, Klaus; Dalkmann, Philipp; Faber, Daniel; Hellpointner, Eduard; Lamshoeft, Marc; Telscher, Markus; Bruns, Eric; Seidel, Erika; Hollert, Henner				Hollert, Henner/A-1027-2009	Hollert, Henner/0000-0001-5776-5619					What is the actual exposure of organic compounds on Chironomus riparius? - A novel methodology enabling the depth-related analysis in sediment microcosms								CHEMOSPHERE				279						130424			10.1016/j.chemosphere.2021.130424					APR 2021		Article	SEP 2021	2021	A novel active sampling method enabled determination of sediment depth profiles revealing the spatial distribution of model compounds N,N-dimethylsulfamide, fluopyram and bixafen (low, medium, high adsorption affinity) in sediment microcosms according to OECD Test 218/219 (Sediment-Water Chironomid Toxicity Test Using Spiked Sediment/Spiked Water). After the overlying water was removed, plastic t…
234	J	de Albuquerque, Felicia Pereira; de Oliveira, Jhones Luiz; dos Santos Machado, Leila; Richardi, Vinicius Sobrinho; da Silva, Mario Antonio Navarro; Pompeo, Marcelo Luiz Martins; Fraceto, Leonardo Fernandes; Carlos, Viviane Moschini				de Albuqueque, Felícia/AAK-3020-2020; Pompêo, Marcelo/F-8795-2019; Fraceto, Leonardo/ABF-2797-2021; da Silva, Mario/C-5287-2013; Moschini-Carlos, Viviane/O-3996-2019	Navarro da Silva, Mario Antonio/0000-0002-9762-632X; Moschini-Carlos, Viviane/0000-0002-5832-912X; Pereira de Albuquerque, Felicia/0000-0002-4811-5195					Use of nontarget organism Chironomus sancticaroli to study the toxic effects of nanoatrazine								ECOTOXICOLOGY				30	4			733	750				10.1007/s10646-021-02400-x					APR 2021		Article	MAY 2021	2021	Atrazine was banned by the European Union in 2004, but is still used in many countries. Agricultural research employing nanotechnology has been developed in order to reduce the impacts to the environment and nontarget organisms. Nanoatrazine was developed as a carrier system and have been considered efficient in weed control. However, its toxicity must be verified with nontarget organisms. In thi…
235	J	Liu, Peipei; Wu, Fan; Li, Huizhen; You, Jing				Li, Huizhen/JPX-2563-2023; Wu, Fan/Q-2346-2019; You, Jing/A-6201-2009	Wu, Fan/0000-0001-8621-9449; You, Jing/0000-0002-4006-8339					The neonicotinoid alternative sulfoxaflor causes chronic toxicity and impairs mitochondrial energy production in Chironomus kiinensis								AQUATIC TOXICOLOGY				235						105822			10.1016/j.aquatox.2021.105822					APR 2021		Article	JUN 2021	2021	Unintentional environmental consequences caused by neonicotinoids reinforce the development of safer alternatives. Sulfoxaflor is considered such an alternative. However, ecological risk of sulfoxaflor remains largely unknown. Here, we investigated the acute and chronic toxicity of sulfoxaflor to a benthic invertebrate, Chironomus kiinensis. Sulfoxaflor showed lower lethality than imidacloprid to…
236	J	Carneiro, Rodrigo B.; Pozzi, Eloisa; Corbi, Juliano J.; Zaiat, Marcelo				Corbi, Juliano/F-8060-2015; Carneiro, Rodrigo/D-2108-2019; Zaiat, Marcelo/C-4752-2012	Carneiro, Rodrigo/0000-0002-9188-4133; Corbi, Juliano/0000-0003-0249-9370; Zaiat, Marcelo/0000-0001-7336-9093					Ecotoxicity and Antimicrobial Inhibition Assessment of Effluent from an Anaerobic Bioreactor Applied to the Removal of Sulfamethoxazole and Ciprofloxacin Antibiotics from Domestic Sewage								WATER AIR AND SOIL POLLUTION				232	4					143			10.1007/s11270-021-05097-0							Article	APR 2021	2021	This study evaluated the ecotoxicity effects of effluent from an anaerobic fixed bed biofilm reactor (AFBBR) removing the sulfamethoxazole (SMX - 403 +/- 104 ng L-1) and ciprofloxacin (CIP - 294 +/- 123 ng L-1) antibiotics from domestic sewage in some microorganisms (Brevundimonas sp., Escherichia coli, Ochrobactrum sp., Sphingomonas sp.) and benthic organisms (Allonais inaequalis and Chironomus …
237	J	Graves, Stephanie D.; Liber, Karsten; Palace, Vince; Hecker, Markus; Doig, Lorne E.; Janz, David M.				Janz, David/F-5481-2010; Graves, Stephanie/HNP-1726-2023; Palace, Vince/AHB-6708-2022	Graves, Stephanie/0000-0003-4535-9941; Janz, David/0000-0002-1866-9787					Trophic dynamics of selenium in a boreal lake food web								ENVIRONMENTAL POLLUTION				280						116956			10.1016/j.envpol.2021.116956					MAR 2021		Article	JUL 1 2021	2021	Selenium (Se) is both an essential micronutrient and a contaminant of concern that is of particular interest in mining-influenced waterbodies in Canada. The objective of this research was to characterize the trophic dynamics of selenium along a gradient of exposure concentrations in a Canadian boreal lake ecosystem. From June 20 to August 22, 2018, six limnocorrals (littoral, similar to 3000 L en…
238	J	Sun, Xiaoya; Liu, Wenbin; Li, Ruoqun; Zhao, Cong; Pan, Lina; Yan, Chuncai										A chromosome level genome assembly of Propsilocerus akamusi to understand its response to heavy metal exposure								MOLECULAR ECOLOGY RESOURCES				21	6			1996	2012				10.1111/1755-0998.13377					MAR 2021		Article	AUG 2021	2021	Chironomidae species are universally used for studying the impact of pollutants in aquatic systems. The nonbiting midge Propsilocerus akamusi is often found in urban streams and is suitable for use as a toxicological bioindicator. However, few studies have previously examined metal stress in this species. We sequenced the genome of this urban midge to address this question. Here, we present the f…
239	J	Cai, Shenghe; Wu, Huaming; Hong, Pei; Donde, Oscar Omondi; Wang, Chunbo; Fang, Tao; Xiao, Bangding; Wu, Xingqiang				fang, tao/IQU-3074-2023; Wu, Xingqiang/AFA-5107-2022; DONDE, OSCAR/JUU-9443-2023; Wang, Chunbo/HGB-3665-2022; DONDE, OSCAR/U-8819-2018	DONDE, OSCAR/0000-0002-3092-789X; ?, ??/0000-0003-0341-288X; wang, chun bo/0000-0002-1685-2190					Bioflocculation effect of Glyptotendipes tokunagai on different Microcystis species: Interactions between secreted silk and extracellular polymeric substances								CHEMOSPHERE				277						130321			10.1016/j.chemosphere.2021.130321					MAR 2021		Article	AUG 2021	2021	Cyanobacterial blooms are a major problem in many lakes and can negatively impact public health and ecosystem services. The bioflocculation technique has proven to be a cost-effective, environmentally friendly technique with no secondary pollution to harvest multiple microalgae; however, few studies have focused on its effect on and potential for controlling cyanobacterial blooms in eutrophic lak…
240	J	Felipe, Mayara Caroline; Bernegossi, Aline Christine; Cardoso-Silva, Bruna Nayara; Dell'Acqua, Marcelo Marques; Corbi, Juliano Jose				Felipe, Mayara/AAY-1811-2021; Corbi, Juliano/F-8060-2015; Bernegossi, Aline/IZP-6859-2023	Bernegossi, Aline Christine/0000-0002-8237-6567; Corbi, Juliano/0000-0003-0249-9370; Felipe, Mayara Caroline/0000-0003-4728-5958					Chironomus sancticaroli generation test applied to chemical contaminants and freshwater sediment samples								ENVIRONMENTAL SCIENCE AND POLLUTION RESEARCH				28	29			39282	39295				10.1007/s11356-021-13250-9					MAR 2021		Article	AUG 2021	2021	The use of ecotoxicological bioassays has been increasing due to the importance of understanding the effects of substances on biota and to help environmental agencies determine water and sediment qualities. The use of Chironomus sp. in laboratory bioassays is extensive, but there is still a lack of studies regarding the application of extended ecotoxicological tests, which evaluate different popu…
241	J	Yoshida, Mizuki; Lee, Richard E., Jr.; Denlinger, David L.; Goto, Shin G.				Goto, Shin/K-2614-2015	Goto, Shin/0000-0002-4431-7531; Yoshida, Mizuki/0000-0002-3842-8577					Expression of aquaporins in response to distinct dehydration stresses that confer stress tolerance in the Antarctic midge Belgica antarctica								COMPARATIVE BIOCHEMISTRY AND PHYSIOLOGY A-MOLECULAR & INTEGRATIVE PHYSIOLOGY				256						110928			10.1016/j.cbpa.2021.110928					MAR 2021		Article	JUN 2021	2021	Larvae of the Antarctic midge Belgica antarctica Jacobs (Diptera: Chironomidae) are highly tolerant of diverse environmental stresses, including freezing, severe desiccation, and osmotic extremes. Furthermore, dehydration confers subsequent desiccation and freeze tolerance. While a role for aquaporins-channels for water and other solutes-has been proposed in these dehydration processes, the types…
242	J	Belevich, Olga; Yurchenko, Yury; Alekseev, Alexander; Kotina, Oxana; Odeyanko, Vyacheslav; Tsentalovich, Yury; Yanshole, Lyudmila; Kryukov, Vadim; Danilov, Victor; Glupov, Victor				Yanshole, Lyudmila/G-2672-2017; Alexander, Alekseev/Q-5909-2019; Belevich, Olga/B-7742-2018; Glupov, Viktor/N-7706-2014; Kryukov, Vadim/S-3441-2017	Kryukov, Vadim/0000-0001-9762-903X; Viktor, Glupov/0000-0003-1866-9952; Alekseev, Alexander/0000-0003-2136-6143					Toxic Effects of Fine Plant Powder Impregnated With Avermectins on Mosquito Larvae and Nontarget Aquatic Invertebrates								JOURNAL OF MEDICAL ENTOMOLOGY				58	2			773	780				10.1093/jme/tjaa227							Article	MAR 2021	2021	The toxic effects of an avermectin-impregnated fine plant powder (AIFP) against larval Aedes aegypti L. (Diptera: Culicidae), Culex modestus Ficalbi (Diptera: Culicidae), and Anopheles messeae Falleroni (Diptera: Culicidae), as well as selected nontarget aquatic invertebrates, were studied under laboratory conditions. The possibility of trophic transfer of avermectins (AVMs) through the food chai…
243	J	Doria, Halina Binde; Waldvogel, Ann-Marie; Pfenninger, Markus				Waldvogel (née Oppold), Ann-Marie/GYD-8903-2022	Pfenninger, Markus/0000-0002-1547-7245					Measuring mutagenicity in ecotoxicology: A case study of Cd exposure in Chironomus riparius								ENVIRONMENTAL POLLUTION				272						116004			10.1016/j.envpol.2020.116004							Article	MAR 1 2021	2021	Existing mutagenicity tests for metazoans lack the direct observation of enhanced germline mutation rates after exposure to anthropogenic substances, therefore being inefficient. Cadmium (Cd) is a metal described as a mutagen in mammalian cells and listed as a group 1 carcinogenic and mutagenic substance. But Cd mutagenesis mechanism is not yet clear. Therefore, in the present study, we propose a…
244	J	Eagles, Emily J.; Benstead, Rachel; MacDonald, Susan; Handy, Richard D.; Hutchinson, Thomas H.				Eagles, Emily/GYU-7966-2022	Eagles, Emily/0000-0003-1650-2884					Environmental risks to freshwater organisms from the mycotoxins deoxynivalenol and zearalenone using Species Sensitivity Distributions								CHEMOSPHERE				267						129279			10.1016/j.chemosphere.2020.129279							Article	MAR 2021	2021	In this study, laboratory experiments have addressed the acute toxicity of two common mycotoxins, deoxynivalenol (DON) and zearalenone (ZON), in a range of freshwater organisms (including rotifers Brachionus calyciflorus, insects Chironomus riparius (larvae), crustaceans Daphnia pulex and Thamnocephalus platyurus, cnidarians Hydra vulgaris, molluscs Lymnaea stagnalis (embryos) and Protozoa Tetrah…
245	J	Gholizadeh, Mohammad; Zibaei, Mohammad				Gholizadeh, Mohammad/W-1372-2019; Zibaei, Mohammad/C-1137-2008	Gholizadeh, Mohammad/0000-0002-2314-0714					Evaluation of Fish Farm Effluent Contamination Using Bio-Indicators Based on Macroinvertebrate Communities								TURKISH JOURNAL OF FISHERIES AND AQUATIC SCIENCES				21	3			107	116				10.4194/1303-2712-v21_3_01							Article	MAR 2021	2021	The progress of the aquaculture industry in Iran as an environmental and economical maintainable process needs an efficient and low-cost tool for regular checking of adjacent environments. Biological monitoring by macroinvertebrate is operative for assessment of water quality. Sampling operation was carried out to investigate the influence of aquaculture wastewater on macroinvertebrate communitie…
246	J	Wei, Fenghua; Wang, Dali; Li, Huizhen; You, Jing				Li, Huizhen/JPX-2563-2023; You, Jing/A-6201-2009	You, Jing/0000-0002-4006-8339; Wang, Dali/0000-0002-9842-2329					Joint toxicity of imidacloprid and azoxystrobin to Chironomus dilutus at organism, cell, and gene levels								AQUATIC TOXICOLOGY				233						105783			10.1016/j.aquatox.2021.105783					MAR 2021		Article	APR 2021	2021	Pesticides occur in the environment as mixtures, yet the joint toxicity of pesticide mixtures remains largely under-explored and is usually overlooked in ecological risk assessment. In the current study, joint toxicity of a neonicotinoid insecticide (imidacloprid, IMI) and a stmbilurin fungicide (azoxystrobin, AZO) was investigated with Chironomus dilutus over a wide range of concentrations and a…
247	J	Setyorini, Lydia; Michler-Kozma, Diana; Sures, Bernd; Gabel, Friederike				Sures, Bernd/B-6652-2013						Transfer and effects of PET microfibers in Chironomus riparius								SCIENCE OF THE TOTAL ENVIRONMENT				757						143735			10.1016/j.scitotenv.2020.143735							Article	FEB 25 2021	2021	Multiple studies in freshwater environments have verified that microplastic particles are present in water columns, sediment, and aquatic organisms. These studies indicated that certain freshwater ecosystems may act as temporary sinks of microplastic particles, leading to accumulation in the sediment and the ingestion by benthic organisms. Polyethylene terephthalate (PET) is one of the non-buoyan…
248	J	Silva, Carlos J. M.; Beleza, Sonia; Campos, Diana; Soares, Amadeu M. V. M.; Patricio Silva, Ana L.; Pestana, Joao L. T.; Gravato, Carlos				Soares, Amadeu/A-8304-2008; Campos, Diana M/U-9808-2018; Pestana, Joao/A-9279-2008; Patricio Silva, Ana/K-1919-2013; Gravato, Carlos Alexandre Sarabando/I-6496-2019	Soares, Amadeu/0000-0003-0879-9470; Silva, Carlos J.M./0000-0001-7590-9639; Campos, Diana M/0000-0002-3272-9360; Pestana, Joao/0000-0003-1322-2959; Patricio Silva, Ana/0000-0003-1932-1229; Gravato, Carlos Alexandre Sarabando/0000-0003-0562-6945					Immune response triggered by the ingestion of polyethylene microplastics in the dipteran larvae Chironomus riparius								JOURNAL OF HAZARDOUS MATERIALS				414						125401			10.1016/j.jhazmat.2021.125401					FEB 2021		Article	JUL 15 2021	2021	The activation of insects' immune system due to the ingestion of microplastics (MPs) has only been evidenced by the upregulation of specific genes. The activation of phenoloxidase (PO) system is one of the primary responses involved in insects' innate immunity when facing parasites and pathogens, and ingestion of MPs can trigger a similar process. This study aimed at addressing the activities of …
249	J	Muniz-Gonzalez, Ana-Belen; Novo, Marta; Martinez-Guitarte, Jose-Luis				Muñiz-González, Ana-Belén/S-6396-2019; Novo, Marta/A-9656-2017; Martinez-Guitarte, Jose-Luis/M-3990-2014	Novo, Marta/0000-0001-7902-3819; Martinez-Guitarte, Jose-Luis/0000-0002-7722-864X; Muniz Gonzalez, Ana Belen/0000-0001-8285-7582					Persistent pesticides: effects of endosulfan at the molecular level on the aquatic invertebrate Chironomus riparius								ENVIRONMENTAL SCIENCE AND POLLUTION RESEARCH				28	24			31431	31446				10.1007/s11356-021-12669-4					FEB 2021		Article	JUN 2021	2021	Although banned in multiple areas, due to its persistence in the environment, endosulfan constitutes a significant environmental concern. In this work, fourth instar Chironomus riparius larvae were exposed at environmentally relevant endosulfan concentrations of 0.1, 1, and 10 mu g/L for 24 h to analyze the possible effects of this acaricide on gene expression and enzymatic activity. Transcriptio…
250	J	Planello, Rosario; Rosal, Roberto; Aquilino, Monica; Herrero, Oscar				Aquilino Amez, Mónica/AGO-4358-2022; Planello, Rosario/V-1462-2019; Herrero, Oscar/B-3782-2012; Planello, Rosario/E-9975-2015; Rosal, Roberto/N-1231-2014	Herrero, Oscar/0000-0002-1410-368X; Planello, Rosario/0000-0003-3730-9549; Aquilino, Monica/0000-0003-2817-8997; Rosal, Roberto/0000-0003-0816-8775					Genotoxic effects and transcriptional deregulation of genetic biomarkers in Chironomus riparius larvae exposed to hydroxyl- and amine-terminated generation 3 (G3) polyamidoamine (PAMAM) dendrimers								SCIENCE OF THE TOTAL ENVIRONMENT				774						145828			10.1016/j.scitotenv.2021.145828					FEB 2021		Article	JUN 20 2021	2021	The physical-chemical properties of polyamidoamine (PAMAM) dendrimers give them attractive qualities for multiple applications, including biomedical purposes. Their use has significantly increased in recent years, and there is currently a lack of information on their potential adverse effects on biological systems, which raises particular concerns about the risks to human health and the environme…
251	J	Re, Ana; Campos, Isabel; Keizer, Jan Jacob; Goncalves, Fernando J. M.; Pereira, Joana L.; Abrantes, Nelson				Abrantes, Nelson/C-5331-2009; Re, Ana/V-8564-2018; Keizer, Jan Jacob/E-8938-2015; Goncalves, Fernando J. M./B-8000-2008; Campos, Isabel/T-7099-2017; Pereira, Joana/A-5003-2009	Abrantes, Nelson/0000-0003-0241-2896; Re, Ana/0000-0002-9965-1887; Keizer, Jan Jacob/0000-0003-4833-0415; Goncalves, Fernando J. M./0000-0002-9326-187X; Campos, Isabel/0000-0001-7975-8954; Pereira, Joana/0000-0001-7573-6184					Effects of post-fire contamination in sediment-dwelling species of riverine systems								SCIENCE OF THE TOTAL ENVIRONMENT				771						144813			10.1016/j.scitotenv.2020.144813					FEB 2021		Article	JUN 1 2021	2021	Wildfires are an important environmental problem in forested watersheds and can significantly alter water quality. Besides the reported ecotoxicological effects on pelagic species, the accumulation of post-fire contaminants in river sediments can also impair the benthic species. In this study, three sediment-dwelling species, Chironomus riparius, Atyaephyra desmarestii and Echinogammarus meridion…
252	J	Laviad-Shitrit, Sivan; Sharaby, Yehonatan; Sela, Rotem; Thorat, Leena; Nath, Bimalendu B.; Halpern, Malka				Sela, Rotem/ABI-1711-2020; Nath, Bimalendu/AAP-8450-2020; Halpern, Malka/AAH-1498-2019	Sharaby, Yehonatan/0000-0002-1936-431X					Copper and chromium exposure affect chironomid larval microbiota composition								SCIENCE OF THE TOTAL ENVIRONMENT				771						145330			10.1016/j.scitotenv.2021.145330					FEB 2021		Article	JUN 1 2021	2021	Chironomids are aquatic insects that are known to be pollution tolerant. We have recently demonstrated that endogenous chironomid microbiota protects its host from toxic metals. Following these findings, we hypothesized that under different environmental conditions, a different bacterial consortium will evolve. Our aim was to explore the change in chironomid larval microbiota composition triggere…
253	J	da Silva Pinto, Thandy Junio; Moreira, Raquel Aparecida; Menezes da Silva, Lais Conceicao; Cardoso Yoshii, Maria Paula; Goulart, Bianca Veloso; Fraga, Priscille Dreux; Montagner, Cassiana Carolina; Daam, Michiel Adriaan; Gaeta Espindola, Evaldo Luiz				Pinto, Thandy/CAH-3515-2022; Raimundo, Cassiana/L-1198-2014; C. M. Silva, Laís/AAH-8683-2021; Daam, Michiel/G-6303-2015; Espindola, Evaldo/H-7053-2012; Moreira, Raquel/K-5258-2014	Daam, Michiel/0000-0001-9203-5400; Espindola, Evaldo/0000-0003-1700-9661; Moreira, Raquel/0000-0001-9392-8067; Conceicao Menezes da Silva, Lais/0000-0003-1364-8722; Pinto, Thandy Junio da Silva/0000-0003-1640-8329					Impact of 2,4-D and fipronil on the tropical midge Chironomus sancticaroli (Diptera: Chironomidae)								ECOTOXICOLOGY AND ENVIRONMENTAL SAFETY				209						111778			10.1016/j.ecoenv.2020.111778							Article	FEB 2021	2021	Increased use of pesticides in conventional agriculture implies potential risks to the environment. In aquatic ecosystems, benthic organisms may be exposed to pesticides via contaminated water and sediment, leading to several potential cascading effects on the food web. The aim of this study was to assess the functional implications of environmental realistic concentrations of the herbicide 2,4-D…
254	J	Huang, Yuyue; Li, Wei; Gao, Jie; Wang, Fang; Yang, Wei; Han, Le; Lin, Dunmei; Min, Bolin; Zhi, Yue; Grieger, Khara; Yao, Jingmei				Han, Le/Y-8932-2019; Zhi, Yue (Cecile)/JUV-7227-2023; Wang, Fang/B-1923-2016; Huang, Yuyue/JWO-5443-2024; Grieger, Khara/S-1214-2019; Lin, Dunmei/I-6779-2012; Gao, Jie/C-7470-2011	Yang, Wei/0000-0001-7816-7933; HAN, LE/0000-0002-8695-1995; Grieger, Khara/0000-0002-0821-0534; Li, Wei/0000-0002-5796-4930; Zhi, Yue (Cecile)/0000-0001-9034-5456					Effect of microplastics on ecosystem functioning: Microbial nitrogen removal mediated by benthic invertebrates								SCIENCE OF THE TOTAL ENVIRONMENT				754						142133			10.1016/j.scitotenv.2020.142133							Article	FEB 1 2021	2021	While ecotoxicological impacts of microplastics on aquatic organisms have started to be investigated recently, impacts on ecosystem functions mediated by benthic biota remain largely unknown. We investigated the effect of microplastics on nitrogen removal in freshwater sediments where microorganisms and benthic invertebrates (i.e., chironomid larvae) co-existed. Using microcosm experiments, sedim…
255	J	Dobry, Emily; Schoeniger, Grace; Nutile, Samuel A.				Dobry, Emily/KLC-3438-2024	Nutile, Samuel/0000-0002-9274-1564; Dobry, Emily/0000-0002-0164-804X					The effect of salinity fluctuation in freshwater streams on the fecundity of post-diapause Chironomus dilutus								ECOTOXICOLOGY				30	2			224	230				10.1007/s10646-020-02338-6					JAN 2021		Article	MAR 2021	2021	Much scientific research dedicated to understanding the effects of freshwater salinization caused by road de-icing salts has utilized static exposures, with many tests conducted at winter or spring temperatures. While relevant for lentic ecosystems, pulsed patterns of salinity occur in lotic environments, particularly in summer months where precipitation can decrease elevated salinity levels caus…
256	J	Rebechi, Debora; Palacio-Cortes, Angela Maria; Richardi, Vinicius Sobrinho; Beltrao, Tiago; Vicentini, Maiara; Grassi, Marco Tadeu; da Silva, Simone Braga; Alessandre, Thiago; Hasenbein, Simone; Connon, Richard; Navarro-Silva, Mario Antonio				Vicentini, Maiara/IWD-7548-2023; da Silva, Mario/C-5287-2013; Rebechi, Debora/I-7168-2015; Grassi, Marco/F-9337-2012	Beltrao, Tiago/0000-0001-8373-9326; Palacio Cortes, Angela Maria/0000-0001-7437-8880; Navarro da Silva, Mario Antonio/0000-0002-9762-632X; Connon, Richard/0000-0002-9554-6705; Braga da Silva, Simone/0000-0001-6877-1918					Molecular and biochemical evaluation of effects of malathion, phenanthrene and cadmium on Chironomus sancticaroli (Diptera: Chironomidae) larvae								ECOTOXICOLOGY AND ENVIRONMENTAL SAFETY				211						111953			10.1016/j.ecoenv.2021.111953					JAN 2021		Article	MAR 15 2021	2021	In-vitro effects of sub-lethal concentrations of malathion, phenanthrene (Phe) and cadmium (Cd) were tested on Chironomus sancticaroli larvae in acute bioassays by measuring biochemical and molecular parameters. Malathion was evaluated at 0.001, 0.0564 and 0.1006 mg L-1; Phe at 0.0025, 1.25 and 2.44 mg L-1; and Cd at 0.001, 3.2 and 7.4 mg L-1. The recovery test carried out at the highest concentr…
257	J	Silva, Carlos J. M.; Silva, Ana L. Patricio; Campos, Diana; Machado, Ana L.; Pestana, Joao L. T.; Gravato, Carlos				Patricio Silva, Ana/K-1919-2013; Machado, Ana/U-9736-2018; Gravato, Carlos Alexandre Sarabando/I-6496-2019; Pestana, Joao/A-9279-2008; Campos, Diana M/U-9808-2018	Patricio Silva, Ana/0000-0003-1932-1229; Machado, Ana/0000-0002-5213-6001; Gravato, Carlos Alexandre Sarabando/0000-0003-0562-6945; Pestana, Joao/0000-0003-1322-2959; Silva, Carlos J.M./0000-0001-7590-9639; Campos, Diana M/0000-0002-3272-9360					Oxidative damage and decreased aerobic energy production due to ingestion of polyethylene microplastics by Chironomus riparius (Diptera) larvae								JOURNAL OF HAZARDOUS MATERIALS				402						123775			10.1016/j.jhazmat.2020.123775							Article	JAN 15 2021	2021	Riverine sediments are major sinks of microplastics from inland anthropogenic activities, imposing a threat to freshwater benthic invertebrates. This study investigated the ingestion of three size-classes (SC) of irregularly shaped polyethylene microplastics (PE-MPs; SC I: 32-63 mu m; II: 63-250 mu m; III: 125-500 mu m) after 48 h by dipteran larvae (detritivore/collector) Chironomus riparius, an…
258	J	Huang, Zhenyu; Hua, Pei; Wang, Zhenyu; Li, Ruifei; Dong, Liang; Hu, Bill X.; Zhang, Jin				Li, Ruifei/AFR-7770-2022; dong, liang/GQR-1514-2022; Hua, Pei/HZI-0091-2023; Wang, Zhenyu/IVU-7687-2023; Zhenyu, Huang/AAG-9027-2021; Zhang, Jin/L-6993-2017	Hua, Pei/0000-0002-9264-5855; Wang, Zhenyu/0000-0003-1174-1253; Zhang, Jin/0000-0002-0946-5520					Environmental behavior and potential driving force of bisphenol A in the Elbe River: A long-term trend study								SCIENCE OF THE TOTAL ENVIRONMENT				761						143251			10.1016/j.scitotenv.2020.143251					JAN 2021		Article	MAR 20 2021	2021	As an endocrine disruptor, a deep understanding of the environmental behavior and potential driving force of bisphenol A (BPA) is helpful for developing a mitigation strategy and reducing the exposure risk to the public. Based on long-term monitoring data from 2004 to 2016, this study systematically evaluated the long-term trend, periodic characteristics, and potential risks of BPA in the Elbe Ri…
259	J	Reiber, Lena; Knillmann, Saskia; Kaske, Oliver; Atencio, Liseth C.; Bittner, Lisa; Albrecht, Julia E.; Gotz, Astrid; Fahl, Ann-Katrin; Beckers, Liza-Marie; Krauss, Martin; Henkelmann, Bernhard; Schramm, Karl-Werner; Inostroza, Pedro A.; Schinkel, Lena; Brauns, Mario; Weitere, Markus; Brack, Werner; Liess, Matthias				Inostroza, Pedro/MCJ-3502-2025; Henkelmann, Bernhard/B-3321-2013; Liess, Matthias/A-8582-2009; Krauss, Martin/E-1672-2012; Brauns, Mario/M-7878-2014	Krauss, Martin/0000-0002-0362-4244; Inostroza, Pedro/0000-0001-7399-8308; Brauns, Mario/0000-0002-5012-9721; Brack, Werner/0000-0001-9269-6524					Long-term effects of a catastrophic insecticide spill on stream invertebrates								SCIENCE OF THE TOTAL ENVIRONMENT				768						144456			10.1016/j.scitotenv.2020.144456					JAN 2021		Article	MAY 10 2021	2021	Accidental spills or illegal discharges of pesticides in aquatic ecosystems can lead to exposure levels that strongly exceed authorized pesticide concentrations, causing major impacts on aquatic ecosystems. Such short-term events often remain undetected in regular monitoring programs with infrequent sampling. In early spring 2015, we identified a catastrophic pesticide spill with the insecticide …
260	J	Lin, Chun-Ting; Chiu, Ming-Chih; Kuo, Mei-Hwa				Kuo, Mei-Hwa/KPA-3731-2024	Kuo, Mei-Hwa/0009-0001-5191-9928					Effects of anthropogenic activities on microplastics in deposit-feeders (Diptera: Chironomidae) in an urban river of Taiwan								SCIENTIFIC REPORTS				11	1					400			10.1038/s41598-020-79881-z							Article	JAN 11 2021	2021	The presence of microplastics (MPs) in the environment has generated global concerns. However, the explicit assessment of the effect of multiple anthropogenic activities on the existence of MPs in the freshwater system is scarcely reported. This study quantified anthropogenic activities and analyzed their relationship with MPs on a freshwater organism: the midge larvae (Diptera: Chironomidae). Th…
261	J	Natalia Marrochi, Maria; Hunt, Lisa; Solis, Marina; Maria Scalise, Ana; Laura Fanelli, Silvia; Bonetto, Carlos; Mugni, Hernan				Fanelli, Silvia/AAI-3395-2021; Arias, Marina/HJA-1306-2022; Hunt, Lisa/JBJ-3508-2023	, Marina/0000-0002-0815-5133; Bonetto, Carlos/0000-0003-0843-1529					Land-use impacts on benthic macroinvertebrate assemblages in pampean streams (Argentina)								JOURNAL OF ENVIRONMENTAL MANAGEMENT				279						111608			10.1016/j.jenvman.2020.111608					JAN 2021		Article	FEB 1 2021	2021	In recent decades agriculture has intensified in the Argentine Pampa, and pesticide application has also increased. Livestock fields, although being progressively replaced by crops, are still commonly interspersed with crop fields. The objective of the present work is to assess the effects of land use on the benthic invertebrate assemblages of streams in the main Argentine agricultural region. Tw…
262	J	Lotufo, Guilherme R.; Ballentine, Mark L.; May, Lauren R.; Moores, Lee C.; Gust, Kurt A.; Chappell, Pornsawan				Moores, Lee/AAW-7537-2021; lotufo, guilherme/JYO-5451-2024	Lotufo, Guilherme/0000-0002-1640-1752; Ballentine, Mark/0000-0001-6002-8230					Multi-species Aquatic Toxicity Assessment of 1-Methyl-3-Nitroguanidine (MeNQ)								ARCHIVES OF ENVIRONMENTAL CONTAMINATION AND TOXICOLOGY				80	2			426	436				10.1007/s00244-020-00796-x					JAN 2021		Article	FEB 2021	2021	The Army is replacing traditional munitions with insensitive munitions (IM) resistant to accidental detonation. The aquatic toxicity of 1-methyl-3-nitroguanidine (MeNQ), which is being assessed for potential use in IM formulations, remains largely untested. The present study fills a number of critical data gaps for MeNQ aquatic toxicity by evaluating effects across two vertebrate and five inverte…
263	J	Beermann, Arne J.; Werner, Marie-Therese; Elbrecht, Vasco; Zizka, Vera M. A.; Leese, Florian				Zizka, Vera/HNI-7151-2023; Leese, Florian/D-4277-2012						DNA metabarcoding improves the detection of multiple stressor responses of stream invertebrates to increased salinity, fine sediment deposition and reduced flow velocity								SCIENCE OF THE TOTAL ENVIRONMENT				750						141969			10.1016/j.scitotenv.2020.141969							Article	JAN 1 2021	2021	Worldwide, multiple stressors affect stream ecosystems and frequently lead to complex and non-linear biological responses. These combined stressor effects on ecologically diverse and functionally important macroinvertebrate communities are often difficult to assess, in particular species-specific responses across many species and effects of different stressors and stressor levels in concert. A ce…
264	J	Cryder, Zachary; Wolf, Douglas; Carlan, Craig; Gan, Jay				Cryder, Zachary/O-4990-2016						Removal of urban-use insecticides in a large-scale constructed wetland								ENVIRONMENTAL POLLUTION				268						115586			10.1016/j.envpol.2020.115586							Article	JAN 1 2021	2021	Water treatment and reuse initiatives are essential to combat declining water supplies in a changing climate, especially in arid and semi-arid regions. Pollution of water resources intensifies the search for strategies to provide water for potable and non-potable reuse that mitigates detrimental ecological and human health effects. Fipronil and synthetic pyrethroids are common urban-use insectici…
265	J	Da Silva Mello, Jose Leonardo; Colombo, Vanessa; Gorni, Guilherme Rossi; Corbi, Juliano J.				Gorni, Guilherme/AAI-8148-2020; Corbi, Juliano/F-8060-2015; Corbi, Vanessa/E-3231-2016	Colombo-Corbi, Vanessa/0000-0003-3388-7990; Gorni, Guilherme/0000-0002-9156-6864; Corbi, Juliano/0000-0003-0249-9370; da Silva Mello, Jose Leonardo/0000-0002-9879-8967					Effects of pyrimethanil fungicide on Chironomidae community structure								ANAIS DA ACADEMIA BRASILEIRA DE CIENCIAS				93						e20200860			10.1590/0001-3765202120200860						3	Article	2021	2021	The use of agrochemicals in agriculture may impact aquatic ecosystems, particularly influencing the stream insect communities. Among aquatic insects, the family Chironomidae is the most abundant and species-diverse insect group found in freshwater ecosystems. However, in the southern hemisphere, studies with Chironomidae are still sparse, compared to Europe and North America. The present study ev…
266	J	Doria, Halina Binde; Pfenninger, Markus										A multigenerational approach can detect early Cd pollution in Chironomus riparius								CHEMOSPHERE				262						127815			10.1016/j.chemosphere.2020.127815							Article	JAN 2021	2021	Cadmium (Cd) is a non-essential highly toxic metal and its presence in the environment has been a concern over the years. On the present study we adopt the spiked water exposure scenario to study early Cd contamination across five generations of the model organism Chironomus riparius. Animals were, at the beginning of each generation, submitted to 0,1, 3.2,10, 32 and 100 mu g/L of Cd. Classical e…
267	J	Maloney, E. M.; Taillebois, E.; Gilles, N.; Morrissey, C. A.; Liber, K.; Servent, D.; Thany, S. H.				Thany, Steeve/HPE-4186-2023; Taillebois, Emiliane/ABY-8313-2022; Maloney, Erin/LLM-0018-2024	Morrissey, Christy/0000-0001-8128-4209; THANY, Steeve/0000-0002-4333-177X; taillebois, emiliane/0000-0003-1675-9196; Servent, Denis/0000-0002-0774-1691					Binding properties to nicotinic acetylcholine receptors can explain differential toxicity of neonicotinoid insecticides in Chironomidae								AQUATIC TOXICOLOGY				230						105701			10.1016/j.aquatox.2020.105701							Article	JAN 2021	2021	Neonicotinoids are neumactive insecticides commonly detected in freshwater ecosystems. Recent studies have indicated that these compounds are markedly toxic to Chimnomidae, a widespread family of ecologically important aquatic insects. However, despite their sensitivity, the pharmacological mechanisms driving neonicotinoid toxicity have yet to be characterized in these insect species. Here, we us…
268	J	Muniz-Gonzalez, Ana-Belen				Muñiz-González, Ana-Belén/S-6396-2019	Muniz Gonzalez, Ana Belen/0000-0001-8285-7582					Ibuprofen as an emerging pollutant on non-target aquatic invertebrates: Effects on Chironomus riparius								ENVIRONMENTAL TOXICOLOGY AND PHARMACOLOGY				81						103537			10.1016/j.etap.2020.103537							Article	JAN 2021	2021	The concern about pharmaceuticals has been increased over the last decade due to their burgeoning consumption. Ibuprofen has an extensive presence in surface water with risks for the aquatic biota. This study focuses on the effects of ibuprofen at environmental concentrations on the survival, transcriptional level, and enzymatic activity for 24, 96 h on Chironomus riparius. Ibuprofen developed a …
269	J	Perlatti, Fabio; Martins, Eve Pimentel; de Oliveira, Daniel Pontes; Ruiz, Francisco; Asensio, Veronica; Rezende, Carla Ferreira; Luis Otero, Xose; Ferreira, Tiago Osorio				Ferreira, Tiago/D-3340-2015; de Oliveira, Daniel/HTS-4782-2023; Ruiz, Francisco/JAN-6142-2023; Asensio Fandino, Veronica/I-1798-2013; Rezende, Carla/G-2050-2012	Ruiz, Francisco/0000-0002-2651-9033; Asensio Fandino, Veronica/0000-0003-3819-8043; Rezende, Carla/0000-0002-2319-6558; Ferreira, Tiago Osorio/0000-0002-4088-7457					Copper release from waste rocks in an abandoned mine (NE, Brazil) and its impacts on ecosystem environmental quality								CHEMOSPHERE				262						127843			10.1016/j.chemosphere.2020.127843							Article	JAN 2021	2021	This study aimed to estimate the impact of an abandoned copper (Cu) mine on ecosystem environmental quality, using integrated ecological and biogeochemical analyses. Through a controlled experiment, the amount of Cu released by waste rocks, Cu adsorbed in soils, Cu geochemical behaviour and its leached amount were measured. Furthermore, to investigate the impacts of mine drainage on the adjacent …
270	J	Phillips, Bryn M.; Cahn, Michael; Voorhees, Jennifer P.; McCalla, Laura; Siegler, Katie; Chambers, David L.; Lockhart, Thomas R.; Deng, Xin; Tjeerdema, Ron S.				Phillips, Bryn/DYH-9763-2022	Cahn, Michael/0000-0002-6748-0016; Phillips, Bryn/0000-0002-9148-2038					An Integrated Vegetated Treatment System for Mitigating Imidacloprid and Permethrin in Agricultural Irrigation Runoff								TOXICS				9	1					7			10.3390/toxics9010007							Article	JAN 2021	2021	Pyrethroid and neonicotinoid pesticides control an array of insect pests in leafy greens, but there are concerns about the off-site movement and potential water quality impacts of these chemicals. Effective on-farm management practices can eliminate aquatic toxicity and pesticides in runoff. This project evaluated an integrated vegetated treatment system (VTS), including the use of polyacrylamide…
271	J	Stojanovic, Jelena S.; Milosevic, Durad D.; Vitorovic, Jelena S.; Zdravkovic, Dimitrija N. Savic; Stankovic, Nikola R.; Stankovic, Jelena B.; Vasiljevic, Perica J.				Savic'Zdravkovic, Dimitrija/LVS-7371-2024; Stankovic, Nikola/JXW-8139-2024; Stanković, Jelena/JQV-2642-2023	Savic Zdravkovic, Dimitrija/0000-0002-3134-0230; Vasiljevic, Perica/0000-0003-0006-7187; Stojanovic, Jelena/0000-0002-7217-4793; Stankovic, Jelena/0000-0003-1560-3755; Vitorovic, Jelena/0000-0003-3267-7799; Stankovic, Nikola/0000-0002-1604-6543					Histopathology of Chironomus riparius (Diptera, Chironomidae) exposed to metal oxide nanoparticles								ARCHIVES OF BIOLOGICAL SCIENCES				73	3			319	329				10.2298/ABS210515025S							Article	2021	2021	As the production of metal-based nanomaterials increases, it is inevitable that nano-scale products and byproducts will enter the aquatic environment. In terms of global production, the most abundant nano-oxides are TiO2, CeO2 and Fe3O4 nanoparticles. Chironomus riparius is commonly used for ecotoxicological assessment and defining its histopathological biomarkers that showcase the toxic effect o…
272	J	Tarkowska-Kukuryk, Monika; Toporowska, Magdalena				Toporowska, Magdalena/AAO-6763-2020; Tarkowska-Kukuryk, Monika/T-7469-2018; Toporowska, Magdalena/T-9828-2018	Tarkowska-Kukuryk, Monika/0000-0001-5328-6944; Toporowska, Magdalena/0000-0002-2653-9376					Long-term responses of epiphytic midges (Diptera, Chironomidae) to emergent macrophytes removal and P concentrations in a shallow hypertrophic lake ecosystem								SCIENCE OF THE TOTAL ENVIRONMENT				750						141508			10.1016/j.scitotenv.2020.141508							Article	JAN 1 2021	2021	Chironomid larvae are used as indicators of environmental changes in neolimnological and paleolimnological research. In the present study, we evaluated the responses of epiphytic chironomids to changes in environmental conditions over a long time scale. We intended to decipher whether changes in the trophic status of a lake (hypertrophic-eutrophic) would affect the taxonomic structure of epiphyti…
273	J	Kuo, Dave T. F.; Chen, Ciara C.				Chen, Ciara/GWM-8883-2022						A Reduced Model for Bioconcentration and Biotransformation of Neutral Organic Compounds in Midge								ENVIRONMENTAL TOXICOLOGY AND CHEMISTRY				40	1			57	71				10.1002/etc.4898					DEC 2020		Article	JAN 2021	2021	A bioconcentration factor (BCF) database and a toxicokinetic model considering only biota-water partitioning and biotransformation were constructed for neutral organic chemicals in midge. The database contained quality-reviewed BCF and toxicokinetic data with variability constrained to within 0.5 to 1 log unit. Diverse conditions in exposure duration, flow set-up, substrate presence, temperature,…
274	J	Queiroz, Lucas Goncalves; Achiles do Prado, Caio Cesar; de Almeida, Eryka Costa; Dorr, Felipe Augusto; Pinto, Ernani; da Silva, Flavio Teixeira; Brazil de Paiva, Teresa Cristina				Dorr, Felipe/D-9689-2011; de Paiva, Teresa/JUU-7872-2023; Almeida, Éryka/IQT-5910-2023; Pinto, Ernani/A-4617-2010; Queiroz, Lucas/K-8278-2014; Achiles do Prado, Caio Cesar/AAN-9489-2021; Costa de Almeida, Eryka/F-5968-2018; Paiva, Teresa/C-5747-2013	Queiroz, Lucas/0000-0003-3305-1042; Achiles do Prado, Caio Cesar/0000-0002-2802-5467; Costa de Almeida, Eryka/0000-0002-6665-9436; Paiva, Teresa/0000-0001-7891-6316					Responses of Aquatic Nontarget Organisms in Experiments Simulating a Scenario of Contamination by Imidacloprid in a Freshwater Environment								ARCHIVES OF ENVIRONMENTAL CONTAMINATION AND TOXICOLOGY				80	2			437	449				10.1007/s00244-020-00782-3					DEC 2020		Article	FEB 2021	2021	Several studies have indicated the presence of the neonicotinoid insecticide imidacloprid (IMI) in aquatic ecosystems in concentrations up to 320.0 mu g L-1. In the present study, we evaluated the effects of the highest IMI concentration detected in surface water (320.0 mu g L-1) on the survival of Chironomus sancticaroli, Daphnia similis, and Danio rerio in three different scenarios of water con…
275	J	Fueser, Hendrik; Mueller, Marie-Theres; Traunspurger, Walter				; Traunspurger, Walter/KGL-7190-2024	Fuser, Hendrik/0000-0001-7549-0794; Traunspurger, Walter/0000-0002-9828-8430; Rauchschwalbe, Marie-Theres/0000-0002-9856-9064					Ingestion of microplastics by meiobenthic communities in small-scale microcosm experiments								SCIENCE OF THE TOTAL ENVIRONMENT				746						141276			10.1016/j.scitotenv.2020.141276							Article	DEC 1 2020	2020	Microplastics have been detected in many different environments. Nematodes are a rife meiofaunal taxon and occupy an important trophic position in benthic food webs. Laboratory-based ingestion experiments have demonstrated the susceptibility of single nematode species to microplastic uptake. However, the determinants of ingestion by meiofaunal assemblages, especially those of nematodes, have yet …
276	J	Laviad-Shitrit, Sivan; Sela, Rotem; Thorat, Leena; Sharaby, Yehonatan; Izhaki, Ido; Nath, Bimalendu B.; Halpern, Malka				Izhaki, Ido/I-9712-2019; Sela, Rotem/ABI-1711-2020; Nath, Bimalendu/AAP-8450-2020; Halpern, Malka/AAH-1498-2019; Izhaki, Ido/D-5586-2011	Sharaby, Yehonatan/0000-0002-1936-431X; Izhaki, Ido/0000-0002-4525-4683; Sela, Rotem/0000-0003-1798-2330; Thorat, Leena/0000-0002-2501-7808; Halpern, Malka/0000-0002-3407-2198					Identification of chironomid species as natural reservoirs of toxigenic Vibrio cholerae strains with pandemic potential								PLOS NEGLECTED TROPICAL DISEASES				14	12					e0008959			10.1371/journal.pntd.0008959							Article	DEC 2020	2020	Author summaryVibrio cholerae, is the causative agent of the diarrheal disease cholera, which infects millions of people worldwide. Despite intensive research, the environmental reservoir of V. cholerae is still unclear and under debate within the scientific community. Chironomids, an aquatic insect group that is closely related to mosquitoes, were reported to function as reservoirs of V. cholera…
277	J	Monteiro, Hugo R.; Pestana, Joao L. T.; Soares, Amadeu M. V. M.; Devreese, Bart; Lemos, Marco F. L.				Soares, Amadeu/A-8304-2008; Lemos, Marco/F-7951-2011; Monteiro, Hugo Ricardo/C-7853-2012; Pestana, Joao/A-9279-2008; Devreese, Bart/B-2011-2009	Soares, Amadeu/0000-0003-0879-9470; Lemos, Marco/0000-0001-9887-1864; Monteiro, Hugo Ricardo/0000-0003-4913-1194; Pestana, Joao/0000-0003-1322-2959; Devreese, Bart/0000-0002-9764-2581					Chironomus riparius Proteome Responses to Spinosad Exposure								TOXICS				8	4					117			10.3390/toxics8040117							Article	DEC 2020	2020	The potential of proteome responses as early-warning indicators of insecticide exposure was evaluated using the non-biting midge Chironomus riparius (Meigen) as the model organism. Chironomus riparius larvae were exposed to environmentally relevant concentrations of the neurotoxic pesticide spinosad to uncover molecular events that may provide insights on the long-term individual and population l…
278	J	Niemuth, Nicholas J.; Zhang, Yonqian; Mohaimani, Aurash A.; Schmoldt, Angela; Laudadio, Elizabeth D.; Hamers, Robert J.; Klaper, Rebecca D.				; Hamers, Robert/C-6466-2008	Klaper, Rebecca/0000-0002-9239-6916; Hamers, Robert/0000-0003-3821-9625; Laudadio, Elizabeth/0000-0002-3522-1722					Protein Fe-S Centers as a Molecular Target of Toxicity of a Complex Transition Metal Oxide Nanomaterial with Downstream Impacts on Metabolism and Growth								ENVIRONMENTAL SCIENCE & TECHNOLOGY				54	23			15257	15266				10.1021/acs.est.0c04779							Article	DEC 1 2020	2020	Oxidative stress is frequently identified as a mechanism of toxicity of nanomaterials. However, rarely have the specific underlying molecular targets responsible for these impacts been identified. We previously demonstrated significant negative impacts of transition metal oxide (TMO) lithium-ion battery cathode nanomaterial, lithium cobalt oxide (LCO), on the growth, development, hemoglobin, and …
279	J	Stewart, Emily M.; Hargan, Kathryn E.; Michelutti, Neal; Kimpe, Linda E.; Blais, Jules M.; Smol, John P.				Smol, John/A-8838-2015; Blais, Jules/AAV-2321-2020	Blais, Jules/0000-0002-7188-3598					The impacts of waterbird-mediated elemental enrichment on chironomid assemblages from island ponds in Lake Ontario								FUNDAMENTAL AND APPLIED LIMNOLOGY				194	2			107	124				10.1127/fal/2020/1328							Article	DEC 2020	2020	Ring-billed gulls (Larus delawarensis) and double-crested cormorants (Phalacmcorax auritus) have nested in dense colonies across the Laurentian Great Lakes since their rapid population expansions during the early- and mid-20th century, respectively. Dated sediment cores from ponds located near nesting sites have been used to track the history of these large colonies on islands in eastern Lake Ont…
280	J	Zheng, Xianyun; Li, Wanghong; Gao, Ye										Knockdown of α-enolase (Eno1) genes by RNAi does not increase the sensitivity of Propsilocerus akamusi to cadmium stress								INTERNATIONAL JOURNAL OF BIOLOGICAL MACROMOLECULES				164				3388	3393				10.1016/j.ijbiomac.2020.08.164							Article	DEC 1 2020	2020	alpha-enolase (Eno1) is a multifunctional enzyme which can as a stress protein under various environmental stresses. Recent researches also reported that Eno1 appears to have Cd2+ stress-related functions in cadmium tolerant plants. Our previous study inferred that the Eno1 gene might play an important role in the response of Propsilocerus akamusi to exogenous Cd2+. However, reports on the role o…
281	J	Skulcova, Lucia; Chandran, Naveen Njattuvetty; Bielska, Lucie				Bielská, Lucie/AAG-4004-2021	Bielska, Lucie/0000-0002-3608-4221					Chiral conazole fungicides - (Enantioselective) terrestrial bioaccumulation and aquatic toxicity								SCIENCE OF THE TOTAL ENVIRONMENT				743						140821			10.1016/j.scitotenv.2020.140821							Article	NOV 15 2020	2020	Five conazole fungicides (CFs) (epoxiconazole, tebuconazole, myclobutanil, uniconazole (P), rac-uniconazole, and diniconazole) were tested in order to provide additional information on i) the effects of CFs on the nematode Caenorhabditis elegans and on the aquatic insect Chironomus riparius under acute exposure scenarios and in multi-generation exposure studies, taking advantage of the short life…
282	J	Ballesteros, Maria L.; Boyle, Rhianna L.; Kellar, Claudette R.; Miglioranza, Karina S. B.; Bistoni, Maria A.; Pettigrove, Vincent; Long, Sara M.				Ballesteros, Maria/AAE-9435-2020; Miglioranza, Karina/HJH-3580-2023	Miglioranza, Karina S. B./0000-0002-7587-4760; Ballesteros, Maria Laura/0000-0002-1086-6399; LONG, SARA/0000-0001-5323-8846					What types of enzyme activities are useful biomarkers of bifenthrin exposure on Chironomus sp. (Diptera, Chironomidae) larvae under laboratory and field-based microcosm conditions?								AQUATIC TOXICOLOGY				228						105618			10.1016/j.aquatox.2020.105618							Article	NOV 2020	2020	Bifenthrin is a second generation synthetic pyrethroid insecticide that is widely used in Australia and worldwide. It is frequently found in urban freshwater sediments at concentrations likely to impact biota as it is highly toxic to fish and macroinvertebrates, such as chironomids. Our main goal was to evaluate if oxidative stress and hydrolase enzymes are useful biomarkers of effect of syntheti…
283	J	Hanslik, Lisa; Sommer, Carmen; Huppertsberg, Sven; Dittmar, Stefan; Knepper, Thomas P.; Braunbeck, Thomas				Huppertsberg, Sven/JPK-9661-2023; Dittmar, Stefan/HHS-5572-2022	Hanslik, Lisa/0000-0002-8716-5339; Dittmar, Stefan/0000-0002-6720-7095					Microplastic-associated trophic transfer of benzo(k)fluoranthene in a limnic food web: Effects in two freshwater invertebrates (Daphnia magna, Chironomus riparius) and zebrafish (Danio rerio)								COMPARATIVE BIOCHEMISTRY AND PHYSIOLOGY C-TOXICOLOGY & PHARMACOLOGY				237						108849			10.1016/j.cbpc.2020.108849							Article	NOV 2020	2020	The continuously growing plastic production and incomplete recycling processes open manifold entry routes for microplastic particles (MPs) into the environment. Since knowledge on trophic transfer of contaminants sorbed to MPs is still insufficient for freshwater systems, the transfer of the model pollutant benzo(k)fluoranthene (BkF) sorbed to polymethyl methacrylate (PMMA) particles in a limnic …
284	J	Khosrovyan, Alla; Gabrielyan, Bardukh; Kahru, Anne				Khosrovyan, Alla/AAR-9532-2021; Kahru, Anne/C-4927-2008	Khosrovyan, Alla/0000-0002-6856-5740; Kahru, Anne/0000-0002-4944-4900					Ingestion and effects of virgin polyamide microplastics on Chironomus riparius adult larvae and adult zebrafish Danio rerio								CHEMOSPHERE				259						127456			10.1016/j.chemosphere.2020.127456							Article	NOV 2020	2020	Secondary microplastics (MP) produced by fragmentation of plastic in the environment or as a result of human activities can easily be taken up by organisms. The harmful effects of MP depend on e.g., the type, dimensions, sorption capacity and concentration of MP. In this study the ingestion of virgin irregularly-shaped polyamide microplastics (PA-MP; up to180 mu m) by two different species was ev…
285	J	Saraiva, Althieris S.; Sarmento, Renato A.; Gravato, Carlos; Rodrigues, Andreia C. M.; Campos, Diana; Simao, Fatima C. P.; Soares, Amadeu M. V. M.				Simão, Fátima/ABG-8757-2020; Saraiva, Althiéris/AAG-2622-2020; SARMENTO, RENATO/F-8724-2012; Gravato, Carlos Alexandre Sarabando/I-6496-2019; Soares, Amadeu/A-8304-2008; Campos, Diana M/U-9808-2018; Rodrigues, Andreia/C-4539-2015; Simao, Fatima/V-3737-2018	de Souza Saraiva, Althieris/0000-0002-9254-849X; Gravato, Carlos Alexandre Sarabando/0000-0003-0562-6945; Sarmento, Renato/0000-0002-5379-9595; Soares, Amadeu/0000-0003-0879-9470; Campos, Diana M/0000-0002-3272-9360; Rodrigues, Andreia/0000-0001-9839-6290; Simao, Fatima/0000-0003-3186-3557					Strategies of cellular energy allocation to cope with paraquat-induced oxidative stress: Chironomids vs Planarians and the importance of using different species								SCIENCE OF THE TOTAL ENVIRONMENT				741						140443			10.1016/j.scitotenv.2020.140443							Article	NOV 1 2020	2020	Paraquat (PQ) is still used in several countries worldwide as an herbicide for weed control in agricultural production, ponds, reservoirs and irrigation canals. Thus, PQ is frequently found in surface water systems and is potentially toxic to aquatic organisms, since it can cause mitochondrial dysfunction altering in the redox state of cells. This study aimed to investigate the chronic effects of…
286	J	Sela, Rotem; Hammer, Brian K.; Halpern, Malka				Halpern, Malka/AAH-1498-2019; Sela, Rotem/ABI-1711-2020; Hammer, Brian/I-7282-2013	Halpern, Malka/0000-0002-3407-2198; Hammer, Brian/0000-0002-3767-6034; Sela, Rotem/0000-0003-1798-2330					Quorum-sensing signaling by chironomid egg masses' microbiota, affects haemagglutinin/protease (HAP) production by Vibrio cholerae								MOLECULAR ECOLOGY				30	7			1736	1746				10.1111/mec.15662					OCT 2020		Article	APR 2021	2021	Vibrio cholerae, the causative agent of cholera, is commonly isolated, along with other bacterial species, from chironomid insects (Diptera: Chironomide). Nevertheless, its prevalence in the chironomid egg masses' microbiota is less than 0.5%. V. cholerae secretes haemagglutinin/protease (HAP) that degrades the gelatinous matrix of chironomid egg masses and prevents hatching. Quorum sensing (QS) …
287	J	Szarek-Gwiazda, Ewa; Kownacki, Andrzej; Michailova, Paraskeva; Ilkova, Julia; Pociecha, Agnieszka; Ciszewski, Dariusz				Ciszewski, Dariusz/T-4458-2018; Ilkova, Julia/HLQ-7088-2023	Pociecha, Agnieszka/0000-0002-0208-8806; Ciszewski, Dariusz/0000-0001-5221-4340; Szarek-Gwiazda, Ewa/0000-0001-6999-8401					Does the subfossil Chironomidae in sediments of small ponds reflect changes in wastewater discharges from a Zn-Pb mine?								QUATERNARY INTERNATIONAL				562				94	103				10.1016/j.quaint.2020.05.048							Article	OCT 10 2020	2020	This study was aimed to show whether subfossil Chironomidae (Diptera) may be useful tool for assessing toxicity of heavy metals in the aquatic environment. Investigations were carried out in subsidence ponds affected by the activity of metal mining: (1) the older ones formed before mining activity and (2) the younger one formed after the mine was closed. Waters of ponds were analyzed for physico-…
288	J	Singha, Someshwar										Control of Japanese encephalitis by active principles, 3-(2-Hydroxyphenoxy)-1, 2-propanediol isolated from n-hexane extract of leaf ofMesua ferreaLinn.								INTERNATIONAL JOURNAL OF TROPICAL INSECT SCIENCE				41	2			1061	1067				10.1007/s42690-020-00289-3					OCT 2020		Article	JUN 2021	2021	Japanese encephalitis is a vector borne disease and the best procedure for control of this disease is control of vector population. Now a day use of phyto-chemicals more preferred over use of chemical insecticides. Isolation, purification and determination of chemical structures of bioactive compounds were done successfully from n-hexane extract of leaf ofM. ferrea. The compounds shows better pot…
289	J	Cortelezzi, Agustina; Simoy, Maria, V; Siri, Augusto; Donato, Mariano; Cepeda, Rosana E.; Marinelli, Claudia B.; Berkunsky, Igor				Berkunsky, Igor/AAS-4517-2020; Siri, Augusto/AAR-4681-2021	Siri, Augusto/0000-0002-2067-9167; Donato, Mariano/0000-0003-2227-0928; Berkunsky, Igor/0000-0001-9219-4241					New insights on bioindicator value of Chironomids by using occupancy modelling								ECOLOGICAL INDICATORS				117						106619			10.1016/j.ecolind.2020.106619							Article	OCT 2020	2020	The use of bioindicators requires environmental information and a detailed knowledge of the biota to which it is assign a sensitivity value. The objective of this work was assessing the sensitivity of chironomids to several water quality variables. We used multivariate analysis and occupancy modelling to understand the relationship be-tween abundance and occupancy of chironomid taxa and water qua…
290	J	Llorente, Lola; Herrero, Oscar; Aquilino, Monica; Planello, Rosario				Planello, Rosario/V-1462-2019; Aquilino Amez, Mónica/AGO-4358-2022; Llorente Ortega, Lola/M-2973-2018; Planello, Rosario/E-9975-2015; Herrero, Oscar/B-3782-2012	Aquilino, Monica/0000-0003-2817-8997; Llorente Ortega, Lola/0000-0002-1716-6889; Planello, Rosario/0000-0003-3730-9549; Herrero, Oscar/0000-0002-1410-368X					Prodiamesa olivacea: de novo biomarker genes in a potential sentinel organism for ecotoxicity studies in natural scenarios								AQUATIC TOXICOLOGY				227						105593			10.1016/j.aquatox.2020.105593							Article	OCT 2020	2020	Along with traditional ecotoxicological approaches in model organisms, toxicological studies in non-model organisms are being taken into consideration in order to complement them and contribute to more robust approaches. This allows us to figure out the complexity of the exposures involved in natural ecosystems. In this context, in the present research we have used the model species Chironomus ri…
291	J	Morales, Monica; de la Fuente, Mercedes; Martin-Folgar, Raquel				Folgar, Raquel/AAG-6124-2021; Morales, Monica/E-6725-2015	Morales, Monica/0000-0001-9786-9076; de la Fuente, Mercedes/0000-0002-3773-058X; Martin Folgar, Raquel/0000-0002-9716-3396					BPA and its analogues (BPS and BPF) modify the expression of genes involved in the endocrine pathway and apoptosis and a multi drug resistance gene of the aquatic midge Chironomus riparius (Diptera)								ENVIRONMENTAL POLLUTION				265						114806			10.1016/j.envpol.2020.114806							Article	OCT 2020	2020	Many countries are limiting the use of bisphenol A (BPA) because evidence shows it is dangerous to human health and wildlife. For the manufacturing of polycarbonate plastics, bisphenol S (BPS) and bisphenol F (BPF) are proposed as safer alternatives. They have already been released into the aquatic environment without previously available information about their potential adverse effects. In this…
292	J	Rodrigues Macedo, Luana Priscilla; Pereira Dornelas, Aline Silvestre; Vieira, Mayane Marques; de Jesus Ferreira, Joel Santiago; Sarmento, Renato Almeida; Cavallini, Grasiele Soares				SARMENTO, RENATO/F-8724-2012; Cavallini, Grasiele/V-3261-2019	Sarmento, Renato/0000-0002-5379-9595					Effects of lethal and sublethal concentrations of peracetic acid and active chlorine of calcium hypochlorite on Chironomus xanthus								CHEMOSPHERE				256						127171			10.1016/j.chemosphere.2020.127171							Article	OCT 2020	2020	Freshwater ecosystems are vulnerable to residual concentrations of chemical agents from anthropogenic activities, and the real impacts of such compounds can only be evaluated accurately using ecotoxicological tests. The assessment of ecotoxicological effects of peracetic acid (PAA) and the active chlorine of calcium hypochlorite (Ca(ClO)(2)) on the insect Chironomus xanthus Meigen (Diptera: Chiro…
293	J	Xie, Zhengxin; Gan, Ying; Tang, Jun; Fan, Shisuo; Wu, Xiangwei; Li, Xuede; Cheng, Haomiao; Tang, Jie				TANG, JIE/KIL-8226-2024; Xie, Zhengxin/ISS-3723-2023; Fan, Shisuo/AAH-2949-2020	Xie, Zhengxin/0000-0003-3537-9332					Combined effects of environmentally relevant concentrations of diclofenac and cadmium on Chironomus riparius larvae								ECOTOXICOLOGY AND ENVIRONMENTAL SAFETY				202						110906			10.1016/j.ecoenv.2020.110906							Article	OCT 1 2020	2020	The nonsteroidal anti-inflammatory drug diclofenac (DCF) is considered a contaminant of emerging concern. DCF can co-exist with heavy metals in aquatic environments, causing unexpected risks to aquatic organisms. This study aimed to assess the combined effects of DCF and cadmium (Cd) at environmentally relevant concentrations on the bioconcentration and status of oxidative stress and detoxificati…
294	J	Macedo, Williane Vieira; Bernegossi, Aline Christine; Sabatini, Carolina Aparecida; Corbi, Juliano Jose; Zaiat, Marcelo				Bernegossi, Aline/IZP-6859-2023; Corbi, Juliano/F-8060-2015; Macêdo, Williane/AAV-4878-2020; Zaiat, Marcelo/C-4752-2012	Corbi, Juliano/0000-0003-0249-9370; Zaiat, Marcelo/0000-0001-7336-9093; Bernegossi, Aline Christine/0000-0002-8237-6567; Vieira Macedo, Williane/0000-0003-0826-3086					Application of Dispersive Liquid-Liquid Microextraction Followed by High-Performance Liquid Chromatography/Tandem Mass Spectrometry Analysis to Determine Tetrabromobisphenol A in Complex Matrices								ENVIRONMENTAL TOXICOLOGY AND CHEMISTRY				39	11			2147	2157				10.1002/etc.4837					SEP 2020		Article	NOV 2020	2020	An accurate and sensitive ultrasound-dispersive liquid-liquid microextraction technique followed by high-performance liquid chromatography separation coupled with electrospray ionization tandem mass spectrometry detection method to determine the presence of tetrabromobisphenol A (TBBPA) in complex environmental matrices is proposed. The miniaturized procedure was used to extract and quantify the …
295	J	Wei, Fenghua; Su, Tenghui; Wang, Dali; Li, Huizhen; You, Jing				Li, Huizhen/JPX-2563-2023; You, Jing/A-6201-2009	You, Jing/0000-0002-4006-8339					Transcriptomic analysis reveals common pathways and biomarkers associated with oxidative damage caused by mitochondrial toxicants in Chironomus dilutus								CHEMOSPHERE				254						126746			10.1016/j.chemosphere.2020.126746							Article	SEP 2020	2020	A variety of chemicals are capable of provoking mitochondrial dysfunction and thereby contribute to metabolic disorder related effects in wildlife and human. For better identifying new mitochondrial toxicants and assessing mitochondria-related risk, an in-depth understanding of toxic mechanisms and biomarkers should be attained. In the current study, a representative mitotoxicant, azoxystrobin, w…
296	J	Dahms, Heinrich T. J.; van Rensburg, Gregg J.; Greenfield, Richard					Jansen van Rensburg, Gregg/0000-0003-0128-8168; Dahms, Heinrich/0000-0002-0199-5199					The microplastic profile of an urban African stream								SCIENCE OF THE TOTAL ENVIRONMENT				731						138893			10.1016/j.scitotenv.2020.138893							Article	AUG 20 2020	2020	Microplastics are small plastic fragments that have been found around the world, however, research into microplastics in Africa and freshwater systems remains insufficient. In this study, the snapshot microplastic profile of an urban stream was assessed in the Braamfontein Spruit, located in Johannesburg the largest city in South Africa. The abundance of microplastics was determined in water, Chi…
297	J	Michailova, Paraskeva; Szarek-Gwiazda, Ewa; Kownacki, Andrzej										Physicochemical characteristics of the Dombrovska pit lake (Ukraine) formed in an opencast potassium salt mine and the genome response ofChironomus salinariusKieffer (Chironomidae, Diptera) to these conditions								ENVIRONMENTAL SCIENCE AND POLLUTION RESEARCH				28	1			446	458				10.1007/s11356-020-10465-0					AUG 2020		Article	JAN 2021	2021	This study focuses on the Dombrovska pit lake, near the city of Kalush in Ukraine, which is a former potassium salt mine filled with brine and freshwater. The water level is still increasing and as a result the salinity is decreasing. We analyzed the benthic fauna communities and the genome instability by assessing the rearrangements in the polytene chromosomes ofChironomus salinariusand the phys…
298	J	Pastorino, Paolo; Prearo, Marino; Bertoli, Marco; Abete, Maria Cesarina; Dondo, Alessandro; Salvi, Gianguido; Zaccaroni, Annalisa; Elia, Antonia Concetta; Pizzul, Elisabetta				Pastorino, Paolo/T-5288-2019; cesarina, maria/AAY-7548-2020; Zaccaroni, Annalisa/AAB-3205-2020; Prearo, Marino/AAF-3369-2021; Elia, Antonia Concetta/F-4646-2014	Zaccaroni, Annalisa/0000-0002-7985-2972; Pastorino, Paolo/0000-0002-0585-1168; Elia, Antonia Concetta/0000-0002-7750-6339; Bertoli, Marco/0000-0001-8345-6107					Accumulation of As, Cd, Pb, and Zn in sediment, chironomids and fish from a high-mountain lake: First insights from the Carnic Alps								SCIENCE OF THE TOTAL ENVIRONMENT				729						139007			10.1016/j.scitotenv.2020.139007							Article	AUG 10 2020	2020	Though mountain lakes are generally much less influenced by human activities than other habitats, anthropogenic threats can still alter their natural condition. A major source of global environmental pollution in mountain ecosystems is trace element contamination. For this study we investigated for the first time the accumulation of As, Cd, Pb, and Zn in sediment, Diptera Chironomidae (prey), and…
299	J	Stankovic, Nikola; Kostic, Ivana; Jovanovic, Boris; Savic-Zdravkovic, Dimitrija; Matic, Sanja; Basic, Jelena; Cvetkovic, Tatjana; Simeunovic, Jelica; Milosevic, Djuradj				Savic'Zdravkovic, Dimitrija/LVS-7371-2024; Matić, Sanja/ABZ-7506-2022; Stankovic, Nikola/JXW-8139-2024; Kostic Kokic, Ivana/AEE-7619-2022	Stankovic, Nikola/0000-0002-1604-6543; Savic Zdravkovic, Dimitrija/0000-0002-3134-0230; Kostic Kokic, Ivana/0000-0001-6517-5635; Jovanovic, Boris/0000-0003-3970-805X; Matic, Sanja/0000-0003-4570-4370; Basic, Jelena/0000-0002-9221-561X					Can phytoplankton blooming be harmful to benthic organisms? The toxic in fluence of Anabaena sp. and Chlorella sp. on Chironomus riparius larvae								SCIENCE OF THE TOTAL ENVIRONMENT				729						138666			10.1016/j.scitotenv.2020.138666							Article	AUG 10 2020	2020	Cyanobacteria and microalgae are abundant biota groups in eutrophic freshwater ecosystems, serving as a food source for many aquatic organisms, including the larvae of non-biting midges (Chironomidae). Many species of cyanobacteria are toxin producers, which can act as stressors to other organisms. The present study aimed to analyze and compare the effects of dietary exposure to the common toxic …
300	J	Zhang, Ping; Pan, Xuemei; Wang, Qinyuan; Ge, Gang; Huang, Yun										Toxic effects of heavy metals on the freshwater benthic organisms in sediments and research on quality guidelines in Poyang Lake, China								JOURNAL OF SOILS AND SEDIMENTS				20	10			3779	3792				10.1007/s11368-020-02700-5					JUL 2020		Article	OCT 2020	2020	Purpose Sediment Quality Guidelines (SQGs) are the standard for protecting organisms from chemical hazards. Species Sensitivity Distribution (SSD), a typical derivation method of the SQGs, has been widely used for organic pollutants, whereas there are few studies applied on metals. This study investigated the toxic effects of Cu, Cd, Zn, and Pb toLimnodrilus hoffmeisteriandChironomus larvas, obta…
301	J	Planello, Rosario; Herrero, Oscar; Garcia, Pilar; Maria Beltran, Eulalia; Llorente, Lola; Sanchez-Arguello, Paloma				Garcia, Pilar/HKE-3195-2023; Herrero, Oscar/B-3782-2012; Planello, Rosario/E-9975-2015; Llorente Ortega, Lola/M-2973-2018; Beltran, Eulalia Maria/P-6702-2015; Sanchez-Arguello, Paloma/H-3338-2015	Herrero, Oscar/0000-0002-1410-368X; Planello, Rosario/0000-0003-3730-9549; Llorente Ortega, Lola/0000-0002-1716-6889; Beltran, Eulalia Maria/0000-0001-6385-9582; Sanchez-Arguello, Paloma/0000-0003-1198-4722					Developmental/reproductive effects and gene expression variations in Chironomus riparius after exposure to reclaimed water and its fortification with carbamazepine and triclosan								WATER RESEARCH				178						115790			10.1016/j.watres.2020.115790							Article	JUL 1 2020	2020	The potential benefits of reclaimed water (RW) uses for environmental enhancement and restoration could become adverse impacts if RW does not meet the quality criteria that ensure wildlife preservation. RW can contain complex mixtures of micropollutants that may accumulate in sediment after environmental uses and affect benthic fauna. Therefore, we designed this study to assess the effects of RW …
302	J	Stankovic, Jelena; Milosevic, Djuradj; Savic-Zdrakovic, Dimitrija; Yalcin, Gulce; Yildiz, Dilvin; Beklioglu, Meryem; Jovanovic, Boris				Savic'Zdravkovic, Dimitrija/LVS-7371-2024; Stanković, Jelena/JQV-2642-2023; YILDIZ, Dilvin/LBG-8668-2024; Yalcin, Gulce/JXH-1128-2024; beklioglu, meryem/ABA-1630-2020	Jovanovic, Boris/0000-0003-3970-805X; Stankovic, Jelena/0000-0003-1560-3755; Savic Zdravkovic, Dimitrija/0000-0002-3134-0230; Yalcin, Gulce/0000-0002-2921-0197					Exposure to a microplastic mixture is altering the life traits and is causing deformities in the non-biting midge Chironomus riparius Meigen (1804)								ENVIRONMENTAL POLLUTION				262						114248			10.1016/j.envpol.2020.114248							Article	JUL 2020	2020	The effect of microplastics (MP) exposure on the chironomid species Chironomus riparius Meigen, 1804 was investigated using the OECD sediment and water toxicity test. Chironomid larvae were exposed to an environmentally relevant low microplastics concentration (LC), a high microplastics concentration (HC) and a control (C). The LC was 0.007 g m(-2) on the water surface + 2 g m(-3) in the water co…
303	J	Tullio, S. C. M. C.; Chalcraft, D. R.					Tullio, Suelen/0000-0002-9023-3945					Converting natural nanoclay into modified nanoclay augments the toxic effect of natural nanoclay on aquatic invertebrates								ECOTOXICOLOGY AND ENVIRONMENTAL SAFETY				197						110602			10.1016/j.ecoenv.2020.110602							Article	JUL 1 2020	2020	There is much interest in converting natural nanoclay into modified forms for a variety of applications. Aquatic organisms have been exposed to natural nanoclay throughout their entire evolutionary history, but concerns have been raised about the effects of modified nanoclay on aquatic organisms. We investigated the potential toxicity of a natural nanoclay (Na+ montmorillonite) and two modified n…
304	J	Akindele, Emmanuel O.; Ehlers, Sonja M.; Koop, Jochen H. E.				Akindele, Emmanuel/AET-0657-2022	Ehlers, Sonja/0000-0002-4237-4233; Akindele, Emmanuel O./0000-0002-4911-8857					Freshwater insects of different feeding guilds ingest microplastics in two Gulf of Guinea tributaries in Nigeria								ENVIRONMENTAL SCIENCE AND POLLUTION RESEARCH				27	26			33373	33379				10.1007/s11356-020-08763-8					JUN 2020		Article	SEP 2020	2020	Plastic pollution has enormous impacts on freshwater and marine ecosystem health, and it is one of the topmost environmental concerns of the current geological period (i.e. the Anthropocene). Thus, the goal of our study was to provide baseline information and bridge the information gap on the occurrence of microplastics (MPs) in African freshwater systems, using two tributaries of the Gulf of Gui…
305	J	Dornelas, Aline Silvestre Pereira; Sarmento, Renato Almeida; Cavallini, Grasiele Soares; da Silva Barbosa, Rone; Vieira, Mayane Marques; de Souza Saraiva, Althieris; Bordalo, Maria D.; Soares, Amadeu M. V. M.; Pestana, Joao L. T.				Cavallini, Grasiele/V-3261-2019; Saraiva, Althiéris/AAG-2622-2020; SARMENTO, RENATO/F-8724-2012; Bordalo, Maria/E-8899-2015; Pestana, Joao/A-9279-2008; Soares, Amadeu/A-8304-2008	de Souza Saraiva, Althieris/0000-0002-9254-849X; Dornelas, Aline/0000-0002-5003-8758; Bordalo, Maria/0000-0002-8781-3666; Cavallini, Grasiele/0000-0002-5227-9539; Pestana, Joao/0000-0003-1322-2959; DA SILVA BARBOSA, RONE/0000-0003-2101-7509; Sarmento, Renato/0000-0002-5379-9595; Soares, Amadeu/0000-0003-0879-9470					Lethal and sublethal effects of the saline stressor sodium chloride onChironomus xanthusandGirardia tigrina								ENVIRONMENTAL SCIENCE AND POLLUTION RESEARCH				27	27			34223	34233				10.1007/s11356-020-09556-9					JUN 2020		Article	SEP 2020	2020	Salinization in freshwaters is gradually increasing as a result of human activities and climatic changes. Higher salt content causes stress for freshwater organisms. Sodium chloride (NaCl) is among the most frequently occurring salts in freshwater ecosystems. The objective of the present study was to investigate the lethal and sublethal effects of NaCl on freshwater ecosystems, using as test orga…
306	J	Majlesi, Soroush; Carrasco-Navarro, Victor; Sorvari, Jouni; Panzuto, Sara; Naarala, Jonne; Akkanen, Jarkko; Juutilainen, Jukka				; Carrasco Navarro, Victor/M-5051-2016; Sorvari, Jouni/I-5375-2014	Akkanen, Jarkko/0000-0001-9232-0121; Carrasco Navarro, Victor/0000-0002-9439-2492; Majlesi, Soroush/0000-0003-1509-644X; Sorvari, Jouni/0000-0003-2668-7771					Is developmental instability in chironomids a sensitive endpoint for testing uranium mine-affected sediments?								SCIENCE OF THE TOTAL ENVIRONMENT				720						137496			10.1016/j.scitotenv.2020.137496							Article	JUN 10 2020	2020	There is increasing interest in effects of radionuclides on non-human species, but methods for studying such effects are not well developed. The aims of the current study were to investigate the effects of uranium mine-affected sediments on non-biting midge Chironomus riparius and to compare sensitivity of different endpoints. The midge larvae were exposed in controlled laboratory conditions to s…
307	J	Rieseberg, Loren				Rieseberg, Loren/B-3591-2013						Genomic processes underlying rapid adaptation of a natural Chironomus riparius population to unintendedly applied experimental selection pressures (vol 29, pg 536, 2019)								MOLECULAR ECOLOGY				29	13			2512	2512				10.1111/mec.15457					JUN 2020		Correction	JUL 2020	2020
308	J	Brock, Theo C. M.; Romao, Joao; Yin, Xiao; Osman, Rima; Roessink, Ivo				Roessink, Ivo/O-9350-2014						Sediment toxicity of the fungicide fludioxonil to benthic macroinvertebrates-evaluation of the tiered effect assessment procedure								ECOTOXICOLOGY AND ENVIRONMENTAL SAFETY				195						110504			10.1016/j.ecoenv.2020.110504							Article	JUN 1 2020	2020	28-Day sediment-spiked laboratory toxicity tests with eight benthic macroinvertebrates and the lipophilic fungicide fludioxonil were conducted to verify the proposed tiered sediment effect assessment procedure as recommended by the European Food Safety Authority (EFSA). The test species were the oligochaetes Lumbriculus variegatus and Tubifex tubifex, the insects Chironomus riparius and Caenis ho…
309	J	Steevens, Jeffery A.; Besser, John M.; Dorman, Rebecca A.; Sparks, Daniel W.					Steevens, Jeffery/0000-0003-3946-1229					Influence of remediation on sediment toxicity within the Grand Calumet River, Indiana, USA								CHEMOSPHERE				249						126056			10.1016/j.chemosphere.2020.126056							Article	JUN 2020	2020	The Grand Calumet River (GCR), located in northern Indiana, is contaminated due to a wide range of historical industrial activities. This study was conducted to determine the influence of sediment remediation within the GCR on concentrations of chemical contaminants and toxicity to sediment-dwelling organisms. Between 2005 and 2016, sediments with high concentrations of metals and toxic organic c…
310	J	Blocher, Johanna R.; Ward, Matthew R.; Matthaei, Christoph D.; Piggott, Jeremy J.				Thomson, Johanna/JLM-1684-2023; Piggott, Jeremy/K-6157-2017	Thomson, Johanna/0000-0002-8796-2151; Piggott, Jeremy/0000-0002-1515-1878					Multiple stressors and stream macroinvertebrate community dynamics: Interactions between fine sediment grain size and flow velocity								SCIENCE OF THE TOTAL ENVIRONMENT				717						137070			10.1016/j.scitotenv.2020.137070							Article	MAY 15 2020	2020	Agricultural development has resulted in the degradation of freshwater ecosystems worldwide. Two key stressors impacting streams and rivers draining agricultural catchments are deposited fine sediment (e.g. due to erosion) and reduced flows (e.g. due to water abstraction, dams, or climate change). Past studies have identified fine sediment as a 'master stressor' in streams, but the effects of dif…
311	J	Moran, Patrick W.; Kemble, Nile E.; Waite, Ian R.; Mahler, Barbara J.; Nowell, Lisa H.; Van Metre, Peter C.				Van Cleave, Keith/AAN-2338-2021	Moran, Patrick/0000-0002-2002-3539; Van Metre, Peter/0000-0001-7564-9814					Legacy and Current-Use Contaminants in Sediments Alter Macroinvertebrate Communities in Southeastern US Streams								ENVIRONMENTAL TOXICOLOGY AND CHEMISTRY				39	6			1219	1232				10.1002/etc.4705					MAY 2020		Article	MAY 2020	2020	Sediment contamination of freshwater streams in urban areas is a recognized and growing concern. As a part of a comprehensive regional stream-quality assessment, stream-bed sediment was sampled from streams spanning a gradient of urban intensity in the Piedmont ecoregion of the southeastern United States. We evaluated relations between a broad suite of sediment contaminants (metals, current-use p…
312	J	Campos, Diana; Machado, Ana L.; Cardoso, Diogo N.; Silva, Ana Rita R.; Silva, Patricia, V; Rodrigues, Andreia C. M.; Simao, Fatima C. P.; Loureiro, Susana; Grabicova, Katerina; Novakova, Petra; Soares, Amadeu M. V. M.; Pestana, Joao L. T.				Loureiro, Susana/B-4462-2008; Simão, Fátima/ABG-8757-2020; Novakova, Petra/KJM-7313-2024; Rodrigues, Andreia/C-4539-2015; Verissimo Silva, Patricia/V-2544-2018; Grabicova, Katerina/F-7921-2015; Simao, Fatima/V-3737-2018; Cardoso, Diogo/V-2286-2018; Campos, Diana M/U-9808-2018; Machado, Ana/U-9736-2018; Soares, Amadeu/A-8304-2008; Pestana, Joao/A-9279-2008; Silva, Ana Rita/U-9780-2018	Rodrigues, Andreia/0000-0001-9839-6290; Verissimo Silva, Patricia/0000-0002-5960-5683; Grabicova, Katerina/0000-0002-6026-6260; Simao, Fatima/0000-0003-3186-3557; Loureiro, Susana/0000-0002-5393-9623; Cardoso, Diogo/0000-0001-5754-0743; Campos, Diana M/0000-0002-3272-9360; Machado, Ana/0000-0002-5213-6001; Soares, Amadeu/0000-0003-0879-9470; Pestana, Joao/0000-0003-1322-2959; Silva, Ana Rita/0000…					Effects of the organic UV-filter, 3-(4-methylbenzylidene) camphor, on benthic invertebrates and ecosystem function in artificial streams								ENVIRONMENTAL POLLUTION				260						113981			10.1016/j.envpol.2020.113981							Article	MAY 2020	2020	In the last decades, the use of organic ultraviolet-filters (UV-filters) has increased worldwide, and these compounds are now considered emerging contaminants of many freshwater ecosystems. The present study aimed to assess the effects of 3-(4-methylbenzylidene) camphor (4-MBC) on a freshwater invertebrate community and on associated ecological functions. For that, artificial streams were used, a…
313	J	Matejczyk, Marzena; Ofman, Piotr; Dabrowska, Katarzyna; Swislocka, Renato; Lewandowski, Wlodzimierz				Matejczyk, Marzena/T-4791-2018; Ofman, Piotr/AAS-3336-2020; Ofman, Piotr/S-7589-2018	Dabrowska, Katarzyna/0000-0001-6818-9506; Ofman, Piotr/0000-0002-0061-8025; Renata, Swislocka/0000-0001-7034-9126					The study of biological activity of transformation products of diclofenac and its interaction with chlorogenic acid								JOURNAL OF ENVIRONMENTAL SCIENCES				91				128	141				10.1016/j.jes.2020.01.022							Article	MAY 2020	2020	In the present work we compared the biological activity of DCF, 4'-OHDCF and 5-OHDCF as molecules of most biodegradation pathways of DCF and selected transformation products (2-hydroxyphenylacetic acid; 2,5-dihydroxyphenylacetic acid and 2,6-dichloroaniline) which are produced during AOPs, such as ozonation and UV/H2O2. We also examined the interaction of DCF with chlorogenic acid (CGA). CGA is c…
314	J	Morais, Gisele dos Santos; Vieira, Thalita Bastida; Santos, Gustavo Souza; Dolatto, Rafael Garrett; Cestari, Marta Margarete; Grassi, Marco Tadeu; Navarro da Silva, Murio Antonio				Souza Santos, Gustavo/GSD-5472-2022; Vieira, Thalita/L-2039-2015; Cestari, Marta/AAK-4242-2021; Grassi, Marco/F-9337-2012; da Silva, Mario/C-5287-2013; Souza Santos, Gustavo/D-1771-2017	Garrett Dolatto, Rafael/0000-0002-7042-6977; Souza Santos, Gustavo/0000-0003-3529-825X					Genotoxic, metabolic, and biological responses of Chironomus sancticaroli Strixino & Strixino, 1981 (Diptera: Chironomidae) after exposure to BBP								SCIENCE OF THE TOTAL ENVIRONMENT				715						136937			10.1016/j.scitotenv.2020.136937							Article	MAY 1 2020	2020	Benzyl butyl phthalate (BBP), which is widely used in industrial production, reaches the aquatic environment, mainly owing to improper disposal of plastic products. In the water, it remains adsorbed to sedimentary particles causing toxic effects in aquatic invertebrates such as Chironomidae, which are important in maintaining ecosystem dynamics and are an important link in the food chain. However…
315	J	Wang, Ning; Dorman, Rebecca A.; Ivey, Christopher D.; Soucek, David J.; Dickinson, Amy; Kunz, Bethany K.; Steevens, Jeffery A.; Hammer, Edward J.; Bauer, Candice R.				Dickinson, Amy/GQP-8040-2022	Dickinson, Amy/0000-0001-9773-3574; Soucek, David/0000-0002-7741-0193					Acute and Chronic Toxicity of Sodium Nitrate and Sodium Sulfate to Several Freshwater Organisms in Water-Only Exposures								ENVIRONMENTAL TOXICOLOGY AND CHEMISTRY				39	5			1071	1085				10.1002/etc.4701							Article	MAY 2020	2020	Elevated nitrate (NO3) and sulfate (SO4) in surface water are of global concern, and studies are needed to generate toxicity data to develop environmental guideline values for NO3 and SO4. The present study was designed to fill existing gaps in toxicity databases by determining the acute and/or chronic toxicity of NO3 (tested as NaNO3) to a unionid mussel (Lampsilis siliquoidea), a midge (Chirono…
316	J	Pimentao, Ana Rita; Pascoal, Claudia; Castro, Bruno B.; Cassio, Fernanda				Castro, Bruno/B-7552-2008; Cassio, Fernanda/A-6653-2011; Pascoal, Claudia/C-4072-2009	Castro, Bruno/0000-0002-7130-6061; Cassio, Fernanda/0000-0003-3924-3280; Pimentao Rodrigues, Ana Rita/0000-0003-1427-577X; Pascoal, Claudia/0000-0002-2018-4201					Fungistatic effect of agrochemical and pharmaceutical fungicides on non-target aquatic decomposers does not translate into decreased fungi- or invertebrate-mediated decomposition								SCIENCE OF THE TOTAL ENVIRONMENT				712						135670			10.1016/j.scitotenv.2019.135676							Article	APR 10 2020	2020	Leaf litter decomposition is a key ecological process in freshwater ecosystems. Fungi, particularly aquatic hyphomycetes, play a major role in organic matter turnover and constitute a pivotal node in detrital food webs. The extensive use of antifungal formulations, which include agrochemicals and pharmaceuticals, is a threat to biodiversity and may affect non-target microbial and invertebrate dec…
317	J	Khosrovyan, Alla; Kahru, Anne				Khosrovyan, Alla/AAR-9532-2021; Kahru, Anne/C-4927-2008	Kahru, Anne/0000-0002-4944-4900; Khosrovyan, Alla/0000-0002-6856-5740					Evaluation of the hazard of irregularly-shaped co-polyamide microplastics on the freshwater non-biting midge Chironomus riparius through its life cycle								CHEMOSPHERE				244						125487			10.1016/j.chemosphere.2019.125487							Article	APR 2020	2020	Plastics pollution is increasingly attracting societal and political attention. However, despite extensive research effort recently dedicated to the hazard of plastics in the environment, the data obtained are often redundant and essential knowledge gaps exist: available freshwater ecotoxicity data mostly concern Daphnia magna and are derived from acute exposure to spherical particles. In this pa…
318	J	Park, Kiyun; Kwak, Ihn-Sil					Park, Kiyun/0000-0003-2965-6970					Cadmium-induced developmental alteration and upregulation of serine-type endopeptidase transcripts in wild freshwater populations of Chironomus plumosus								ECOTOXICOLOGY AND ENVIRONMENTAL SAFETY				192						110240			10.1016/j.ecoenv.2020.110240							Article	APR 1 2020	2020	Cadmium, a toxic heavy metal, is a persistent environmental contaminant with irreversible toxicity to aquatic organisms. Chironomus plumosus, a natural species, is the largest sediment-burrowing aquatic midge in freshwater environments. In this study, we evaluated developmental defects in C. plumosus resulting from Cd exposure. In C. plumosus larvae, Cd exposure induced decreased survival and gro…
319	J	Scherer, Christian; Wolf, Raoul; Volker, Johannes; Stock, Friederike; Brennhold, Nicole; Reifferscheid, Georg; Wagner, Martin				; Wagner, Martin/E-9893-2011; Volker, Johannes/O-8295-2015	Wolf, Raoul/0000-0001-5971-8525; Wagner, Martin/0000-0002-4402-3234; Volker, Johannes/0000-0002-6305-5346					Toxicity of microplastics and natural particles in the freshwater dipteran Chironomus riparius: Same same but different?								SCIENCE OF THE TOTAL ENVIRONMENT				711						134604			10.1016/j.scitotenv.2019.134604							Article	APR 1 2020	2020	Microplastics (MP) are contaminants of emerging concern in aquatic ecosystems. While the number of studies is rapidly increasing, a comparison of the toxicity of MP and natural particulate matter is largely missing. In addition, research focusses on the impacts of hydrophobic chemicals sorbed to plastics. However, the interactive effects of MP and hydrophilic, dissolved chemicals remain largely u…
320	J	Stubblefield, William A.; Van Genderen, Eric; Cardwell, Allison S.; Heijerick, Dagobert G.; Janssen, Colin R.; De Schamphelaere, Karel A. C.				Janssen, Colin/H-3122-2015; De Schamphelaere, Karel/A-1600-2008	Janssen, Colin/0000-0002-7781-6679; De Schamphelaere, Karel/0000-0002-5063-922X					Acute and Chronic Toxicity of Cobalt to Freshwater Organisms: Using a Species Sensitivity Distribution Approach to Establish International Water Quality Standards								ENVIRONMENTAL TOXICOLOGY AND CHEMISTRY				39	4			799	811				10.1002/etc.4662							Article	APR 2020	2020	Water quality standards for cobalt (Co) have not been developed for the European Union or United States. The objective of the present study was to produce freshwater Co toxicity data that could be used by both the European Union and the United States to develop appropriate regulatory standards (i.e., environmental quality standards or predicted-no-effect concentrations in Europe and ambient water…
321	J	Zhang, Lijuan; Yang, Jianghua; Li, Huizhen; You, Jing; Chatterjee, Nivedita; Zhang, Xiaowei				ZHANG, LIJUAN/JYP-4629-2024; Li, Huizhen/JPX-2563-2023; Chatterjee, Nivedita/AAQ-1320-2021; You, Jing/A-6201-2009; Zhang, Xiaowei/I-2259-2012	You, Jing/0000-0002-4006-8339; Chatterjee, Nivedita/0000-0002-6080-4495; Zhang, Xiaowei/0000-0001-8974-9963					Development of the transcriptome for a sediment ecotoxicological model species, Chironomus dilutus								CHEMOSPHERE				244						125541			10.1016/j.chemosphere.2019.125541							Article	APR 2020	2020	Chironomus dilutus is a prominent model species in conventional sediment toxicity testing and sediment contamination diagnosis. However, lack of genomic data significantly limited its application in identifying toxicological mode of action (MOA) and molecular biomarkers of toxicants. Here the transcriptome of C. dilutus in full life span and both sexes (1st, 2nd, 3rd and 4th instar larvae, pupae,…
322	J	Little, Amanda J.; Sivarajah, Branaavan; Frendo, Christina; Sprague, Dale D.; Smol, John P.; Vermaire, Jesse C.				Smol, John/A-8838-2015	Sivarajah, Branaavan/0000-0002-3739-4299; Vermaire, Jesse/0000-0002-9921-6148					The impacts of century-old, arsenic-rich mine tailings on multi-trophic level biological assemblages in lakes from Cobalt (Ontario, Canada)								SCIENCE OF THE TOTAL ENVIRONMENT				709						136212			10.1016/j.scitotenv.2019.136212							Article	MAR 20 2020	2020	Silver mining in the early-1900s has left a legacy of arsenic-rich mine tailings around the town of Cobalt, in northeastern Ontario, Canada. Due to a lack of environmental control and regulations at that time, it was common for mines to dispose of theirwaste into adjacent lakes and land depressions, concentrating metals and metalloids in sensitive aquatic ecosystems. In order to examine what impa…
323	J	Mesa, Leticia; Gutierrez, Florencia; Montalto, Luciana; Perez, Vanina; Lifschitz, Adrian					Gutierrez, Maria Florencia/0000-0003-2644-3339					Concentration and environmental fate of ivermectin in floodplain wetlands: An ecosystem approach								SCIENCE OF THE TOTAL ENVIRONMENT				706						135692			10.1016/j.scitotenv.2019.135692							Article	MAR 1 2020	2020	Ivermectin (IVM) is commonly used for broad control of endo- and eclo-parasites in cattle. In wetlands of the Parana Medio River, cattle has been treated repeatedly with IVM for years and concerns have been raised on possible presence of the drug in these ecosystems. A field study was conducted to assess concentration of IVM in two wetlands subjected to different cattle use and frequency of IVM i…
324	J	van Oosterhout, Frank; Waajen, Guido; Yasseri, Said; Marinho, Marcelo Manzi; Noyma, Natalia Pessoa; Mucci, Maira; Douglas, Grant; Lurling, Miquel				Douglas, Grant/A-5632-2008; Marinho, Marcelo/C-1515-2013; Noyma, Natalia/V-4708-2018	Marinho, Marcelo/0000-0001-5661-4528; Noyma, Natalia/0000-0001-5301-9408; Mucci, Maira/0000-0002-3896-2294					Lanthanum in Water, Sediment, Macrophytes and chironomid larvae following application of Lanthanum modified bentonite to lake Rauwbraken (The Netherlands)								SCIENCE OF THE TOTAL ENVIRONMENT				706						135188			10.1016/j.scitotenv.2019.135188							Article	MAR 1 2020	2020	Lanthanum Modified Bentonite (LMB; Phoslock (R)) is used to mitigate eutrophication by binding phosphate released from sediments. This study investigated the fate of lanthanum (La) from LMB in water, sediment, macrophytes, and chironomid larvae in Lake Rauwbraken (The Netherlands). Before the LMB application, water column filterable La (FLa) was 0.02 mu g L-1, total La (TLa) was 0.22 mu g L-1. In…
325	J	Vignati, Davide A. L.; Bettinetti, Roberta; Boggero, Angela; Valsecchi, Sara				Vignati, Davide/N-3679-2019; Valsecchi, Sara/AAN-2990-2021; Bettinetti, Roberta/AAD-7072-2019; Boggero, Angela/F-2950-2016	Boggero, Angela/0000-0002-7534-3126; Vignati, Davide/0000-0001-7940-2149; Bettinetti, Roberta/0000-0001-7481-6190; Valsecchi, Sara/0000-0003-2200-3475					Testing the Use of Standardized Laboratory Tests to Infer Hg Bioaccumulation in Indigenous Benthic Organisms of Lake Maggiore (NW Italy)								APPLIED SCIENCES-BASEL				10	6					1970			10.3390/app10061970							Article	MAR 2020	2020	The chronic toxicity of mercury essentially derives from its strong tendency to biomagnify along food webs. For this reason, the European regulatory framework establishes an environmental quality standard for Hg based on the total Hg concentration in prey fish to protect top predators. A considerable part of the Hg burden of prey fish can come from the ingestion of benthic organisms that, in the …
326	J	Youbi, Amira; Zerguine, Karima; Houilia, Ahmed; Farfar, Khadidja; Soumati, Boudjema; Berrebbah, Houria; Djebar, Mohamed Reda; Souiki, Lynda					Youbi, Amira/0000-0003-1384-8150					Potential use of morphological deformities in Chironomus (Diptera: Chironomidae) as a bioindicator of heavy metals pollution in North-East Algeria								ENVIRONMENTAL SCIENCE AND POLLUTION RESEARCH				27	8			8611	8620				10.1007/s11356-019-07459-y							Article	MAR 2020	2020	Human activities have led to profound changes in aquatic environments and degradation at several levels. Preserving the quality of aquatic environments, their good functioning, and the species that are dependent on them has become a crucial element. In order to monitor the overall health of aquatic ecosystems, it is necessary to develop early indicators of environmental quality. In this work, we …
327	J	White, Kevin B.; Liber, Karsten				White, Kevin B./V-4548-2019	White, Kevin B./0000-0001-9257-8261					Chronic Toxicity of Surface Water from a Canadian Oil Sands End Pit Lake to the Freshwater Invertebrates Chironomus dilutus and Ceriodaphnia dubia								ARCHIVES OF ENVIRONMENTAL CONTAMINATION AND TOXICOLOGY				78	3			439	450				10.1007/s00244-020-00720-3					FEB 2020		Article	APR 2020	2020	Permanent reclamation of tailings generated by surface mining in the Canadian oil sands may be achieved through the creation of end pit lakes (EPLs) in which tailings are stored in mined-out pits and capped with water. However, these tailings contain high concentrations of dissolved organics, metals, and salts, and thus surface water quality of EPLs is a significant concern. This is the first stu…
328	J	Maloney, Erin M.; Sykes, Hunter; Morrissey, Christy; Peru, Kerry M.; Headley, John, V; Liber, Karsten				Maloney, Erin/LLM-0018-2024						Comparing the Acute Toxicity of Imidacloprid with Alternative Systemic Insecticides in the Aquatic Insect Chironomus dilutus								ENVIRONMENTAL TOXICOLOGY AND CHEMISTRY				39	3			587	594				10.1002/etc.4639					FEB 2020		Article	MAR 2020	2020	Acute (96-h) toxicities of 5 systemic insecticides (chlorantraniliprole, cyantraniliprole, flupyradifurone, flubendiamide, and sulfoxaflor) were tested on larval Chironomus dilutus and compared with the neonicotinoid imidacloprid. Three insecticides were less acutely toxic than imidacloprid (2.5-25 times lower). However, chlorantraniliprole and cyantraniliprole were 1.5 to 1.8 times more toxic to…
329	J	Erasmus, J. H.; Malherbe, W.; Zimmermann, S.; Lorenz, A. W.; Nachev, M.; Wepener, V.; Sures, B.; Smit, N. J.				Wepener, Victor/AAV-2116-2020; Malherbe, Wynand/AGT-3222-2022; Erasmus, Johannes Hendrik/GRR-7043-2022; Sures, Bernd/B-6652-2013; Smit, Nico J/L-4905-2013	Wepener, Victor/0000-0002-9374-7191; Sures, Bernd/0000-0001-6865-6186; Smit, Nico J/0000-0001-7950-193X; Erasmus, Johannes Hendrik/0000-0001-9056-5424					Metal accumulation in riverine macroinvertebrates from a platinum mining region								SCIENCE OF THE TOTAL ENVIRONMENT				703						134738			10.1016/j.scitotenv.2019.134738							Article	FEB 10 2020	2020	South Africa is the world's main supplier of Pt. The Bushveld Igneous Complex in South Africa contains 75% of the world's Pt resources. Mining of this precious metal requires large volumes of water for production and removal of waste products. Most of this wastewater is discharged into river systems. Although the source of contamination with Pt in aquatic systems due to mining activities is known…
330	J	Pfenninger, Markus; Foucault, Quentin					Pfenninger, Markus/0000-0002-1547-7245					Genomic processes underlying rapid adaptation of a natural Chironomus riparius population to unintendedly applied experimental selection pressures								MOLECULAR ECOLOGY				29	3			536	548				10.1111/mec.15347					FEB 2020		Article	FEB 2020	2020	Evolve and Resquence (E&R) studies are a useful tool to study genomic processes during rapid adaptation, e.g., in the framework of adaptive responses to global climate change. We applied different thermal regimes to a natural Chironomus riparius (Diptera) population in an E&R framework to infer its evolutionary potential for rapid thermal adaptation. We exposed two replicates to three temperature…
331	J	Zhang, Junqian; Wang, Chouming; Jiang, Xiaoming; Song, Zhuoyan; Xie, Zhicai				Jiang, Xiaoming/H-8324-2019	Song, Zhuoyan/0000-0002-6056-8568					Effects of human-induced eutrophication on macroinvertebrate spatiotemporal dynamics in Lake Dianchi, a large shallow plateau lake in China								ENVIRONMENTAL SCIENCE AND POLLUTION RESEARCH				27	12			13066	13080				10.1007/s11356-020-07773-w					FEB 2020		Article	APR 2020	2020	The Yungui Plateau lakes, which are characterized by a highly endemic biodiversity, have been suffering severely from anthropogenic intervention in the recent decades. Studies on the response of these biodiversity to human-mediated effects are still limited. Here, we selected the typical Lake Dianchi to investigate the correlation between macroinvertebrate spatiotemporal dynamics and human-induce…
332	J	Cao, Yi; Herrero-Nogareda, Laia; Cedergreen, Nina				Cao, Yi/T-1891-2019; Cedergreen, Nina/F-6731-2014	Cao, Yi/0000-0002-4165-4030; Herrero Nogareda, Laia/0000-0001-5980-9427; Cedergreen, Nina/0000-0003-4724-9447					A comparative study of acetylcholinesterase and general-esterase activity assays using different substrates, in vitro and in vivo exposures and model organisms								ECOTOXICOLOGY AND ENVIRONMENTAL SAFETY				189						109954			10.1016/j.ecoenv.2019.109954							Article	FEB 2020	2020	Acetylcholinesterase (AChE) and general-esterase (GE) activities are important to understand detoxification processes of xenobiotics. The assays to quantify them have employed different substrates, inhibitors, types of experiments (in vitro and in vivo) and model organisms. The aim of this work was to give a systematic overview of the effect of the above factors on the outcome of AChE and GE acti…
333	J	Leak, Tom; Aufderheide, John; Bergfield, Alan; Hubert, Terrance D.										Acute toxicity of the lampricides TFM and niclosamide: Effects on a vascular plant and a chironomid species								JOURNAL OF GREAT LAKES RESEARCH				46	1			180	187				10.1016/j.jglr.2019.11.007							Article	FEB 2020	2020	The lampricides 3-trifluoromethy1-4-nitrophenol (TFM) and niclosamide have been used for about 60 years to control sea lamprey (Petromyzon marinus) in the Great lakes Basin and Lake Champlain. To register these chemicals as pesticides in North America, their environmental effects must be reviewed on a periodic basis. As a part of this effort, toxicity of TFM and niclosamide to duckweed (Lemna gib…
334	J	Parthiban, Ezhumalai; Arokiyaraj, Charles; Ramanibai, Ravichandran										Annona muricata: An alternate mosquito control agent with special reference to inhibition of detoxifying enzymes in Aedes aegypti								ECOTOXICOLOGY AND ENVIRONMENTAL SAFETY				189						110050			10.1016/j.ecoenv.2019.110050							Article	FEB 2020	2020	This study was aimed to investigate an effectual level of Annona muricata (soursop) extracts on mosquito vectors namely, Aedes aegypti, Anopheles stephensi and Culex quinquefasciatus. The toxicity study on non-target organism and other important biochemical marker enzymes to find and illustrate the exact mechanism of specific enzymes responsible for detoxifying allelochemicals. Among the various …
335	J	Shaha, Chaitali M.; Pandit, Radhakrishna S.										Biochemical and molecular changes mediated by plasticizer diethyl phthalate in Chironomus circumdatus (bloodworms)								COMPARATIVE BIOCHEMISTRY AND PHYSIOLOGY C-TOXICOLOGY & PHARMACOLOGY				228						108650			10.1016/j.cbpc.2019.108650							Article	FEB 2020	2020	Plasticizers are used as additives in making plastics. Diethyl phthalate (DEP) is one of the majorly used plasticizers in various products. When plastic materials are dumped in an aquatic system, there is an increase in chances of DEP leaching out and getting deposited in water. Thus the current work focuses on studying the effect of DEP on the larval stages of Chironomus circumdatus. In this stu…
336	J	Tomilina, I. I.; Grebenyuk, L. P.				Grebenyuk, Larisa/R-4769-2016						MALFORMATIONS OF MOUTHPART STRUCTURES OF CHIRONOMUS RIPARIUS LARVAE (DIPTERA, CHIRONOMIDAE) UNDER THE EFFECT OF METAL-CONTAINING NANOPARTICLES								ZOOLOGICHESKY ZHURNAL				99	2			165	177				10.31857/S0044513420020154							Article	FEB 2020	2020	In a chronic experiment, teratogenic effects of metal-containing nanoparticles on the occurrence of pathomorphological changes in the mouthpart structures of Chironomus riparius Meigen larvae (Diptera, Chironomidae) was confirmed. The proportion of larvae with malformations in all experimental environments was 2.2-8.4 times higher than the control values. Nanoparticles of silver and titanium diox…
337	J	Gao, Xiangyun; Wang, Xiaonan; Li, Ji; Ai, Shunhao; Fu, Xiaolin; Fan, Bo; Li, Wenwen; Liu, Zhengtao					gao, xiangyun/0000-0001-9482-282X; Wang, Xiaonan/0000-0003-4899-5601					Aquatic life criteria derivation and ecological risk assessment of DEET in China								ECOTOXICOLOGY AND ENVIRONMENTAL SAFETY				188						109881			10.1016/j.ecoenv.2019.109881							Article	JAN 30 2020	2020	N,N-diethyl-meta-toluamide (DEET) is the most widely used active ingredient in commercial insect repellents. In addition to its adverse effects in insects, DEET can affect non-target organisms in surface water systems. Nevertheless, the aquatic life criteria of DEET are not available. This study conducted both acute and chronic toxicity tests on DEET in native Chinese aquatic species, and derived…
338	J	Voorhees, Jennifer P.; Phillips, Bryn M.; Anderson, Brian S.; Tjeerdema, Ron S.; Page, Barbara				Phillips, Bryn/DYH-9763-2022						Comparison of the Relative Efficacies of Granulated Activated Carbon and Biochar to Reduce Chlorpyrifos and Imidacloprid Loading and Toxicity Using Laboratory Bench Scale Experiments								BULLETIN OF ENVIRONMENTAL CONTAMINATION AND TOXICOLOGY				104	3			327	332				10.1007/s00128-020-02790-4					JAN 2020		Article	MAR 2020	2020	Pesticide loads and associated toxicity can be significantly reduced using integrated vegetated treatment systems, which remove moderately soluble and hydrophobic pesticides, but need a sorbent material to remove more soluble pesticides. Neonicotinoids such as imidacloprid are widely used insecticides, acutely toxic, and have been linked to a range of ecological effects. Laboratory experiments we…
339	J	Arambourou, Helene; Llorente, Lola; Moreno-Ocio, Inigo; Herrero, Oscar; Barata, Carlos; Fuertes, Inmaculada; Delorme, Nicolas; Mendez-Fernandez, Leire; Planello, Rosario				FERNANDEZ, LEIRE/Y-4851-2019; Barata, Carlos/K-8232-2014; Fuertes, Inmaculada/AAV-4231-2021; Planello, Rosario/E-9975-2015; Herrero, Oscar/B-3782-2012; Llorente Ortega, Lola/M-2973-2018	Planello, Rosario/0000-0003-3730-9549; MENDEZ FERNANDEZ, LEIRE/0000-0002-0724-3801; Herrero, Oscar/0000-0002-1410-368X; Fuertes, Inmaculada/0000-0001-8415-7993; Llorente Ortega, Lola/0000-0002-1716-6889					Exposure to heavy metal-contaminated sediments disrupts gene expression, lipid profile, and life history traits in the midge Chironomus riparius								WATER RESEARCH				168						115165			10.1016/j.watres.2019.115165							Article	JAN 1 2020	2020	Despite the concern about anthropogenic heavy metal accumulation, there remain few multi-level ecotoxicological studies to evaluate their effects in fluvial ecosystems. The toxicity of field-collected sediments exhibiting a gradient of heavy metal contamination (Cd, Pb, and Zn) was assessed in Chironomus riparius. For this purpose, larvae were exposed throughout their entire life cycle to these s…
340	J	Bordalo, M. D.; Gravato, C.; Beleza, S.; Campos, D.; Lopes, I.; Pestana, J. L. T.				Lopes, Isabel/C-2858-2009; Pestana, Joao/A-9279-2008; Bordalo, Maria/E-8899-2015; Campos, Diana M/U-9808-2018; Gravato, Carlos Alexandre Sarabando/I-6496-2019	Lopes, Isabel/0000-0002-9325-0329; Pestana, Joao/0000-0003-1322-2959; Bordalo, Maria/0000-0002-8781-3666; Campos, Diana M/0000-0002-3272-9360; Gravato, Carlos Alexandre Sarabando/0000-0003-0562-6945					Lethal and sublethal toxicity assessment of Bacillus thuringiensis var. israelensis and Beauveria bassiana based bioinsecticides to the aquatic insect Chironomus riparius								SCIENCE OF THE TOTAL ENVIRONMENT				698						134155			10.1016/j.scitotenv.2019.134155							Article	JAN 1 2020	2020	Despite being considered environmentally safe, a deeper environmental risk assessment is needed for microbial insecticides; special attention should be devoted to their sublethal toxicity to non-target species.This study evaluated effects of VectoBac (R) 12AS - VB (based on the bacterium Bacillus thurigiensis var. israelensis) and Naturalis (R)-L - NL (based on the fungus Beauveria bassiana) on t…
341	J	Chaika, Vladimir; Pikula, Konstantin; Vshivkova, Tatyana; Zakharenko, Alexander; Reva, Galina; Drozdov, Konstantin; Vardavas, Alexander I; Stivaktakis, Polychronis D; Nikolouzakis, Taxiarchis K; Stratidakis, Antonios K; Kokkinakis, Manolis N; Kalogeraki, Alexandra; Burykina, Tatyana; Sarigiannis, Dimosthenis A; Kholodov, Aleksei; Golokhvast, Kirill				Pikula, Konstantin/L-8553-2017; Stratidakis, Antonios/IQW-4214-2023; Sarigiannis, Denis/AAD-4251-2019; Golokhvast, Kirill/E-5051-2014; Chaika, Vladimir/E-5061-2014; Zakharenko, Alexander/F-2015-2013; Vshivkova, Tatyana/AAZ-3010-2020; Kholodov, Aleksei/N-6733-2017	Reva, Galina/0000-0001-6502-4271; Zakharenko, Alexander/0000-0002-9520-8271; Pikula, Konstantin/0000-0002-3185-3335; Kokkinakis, Emmanouil/0000-0003-3524-6388; Vshivkova, Tatyana/0000-0001-5246-6214; Stratidakis, Antonios/0000-0002-9919-2158; Kholodov, Aleksei/0000-0001-6916-0596; Stivaktakis, Polychronis/0000-0001-6004-2948					The toxic influence and biodegradation of carbon nanofibers in freshwater invertebrates of the families Gammaridae, Ephemerellidae, and Chironomidae.								Toxicology reports				7				947	954				10.1016/j.toxrep.2020.07.011							Journal Article	2020	2020	Carbon nanofibers (CNFs) are widely used in consumer products today. In this study, we assessed the effects of CNFs on the digestive system of three freshwater invertebrate species (Gammaridae, Ephemerellidae, and Chironomidae). The aquatic insects Diamesa sp., Drunella cryptomeria, and Gammarus suifunensis were incubated with the CNFs at the concentration of 100 mg/L during the 7-days period. Hi…
342	J	Encina-Montoya, Francisco; Boyero, Luz; Tonin, Alan M.; Fernanda Aguayo, Maria; Esse, Carlos; Vega, Rolando; Correa-Araneda, Francisco; Oberti, Carlos; Nimptsch, Jorge				Correa, Francisco/MBW-2533-2025; Tonin, Alan/J-4575-2014; Boyero, Luz/N-1719-2019; Encina, Francisco/KHY-0248-2024; NIMPTSCH, JORGE/O-4030-2018; Nimptsch, Jorge/B-8638-2008; Esse, Carlos/A-6693-2015	Nimptsch, Jorge/0000-0001-5419-7361; Esse, Carlos/0000-0002-5030-3275					Relationship between salt use in fish farms and drift of macroinvertebrates in a freshwater stream								AQUACULTURE ENVIRONMENT INTERACTIONS				12				205	213				10.3354/aei00357							Article	2020	2020	In Chile, salt (NaCl) use per salmon fish farm ranges between 20-30 t yr(-1) and is used to prevent and control fungal infections. An increase in salinity in freshwater can have adverse effects on freshwater biodiversity and ecosystem functions and services. We studied the effects of fish-farm effluents on benthic macroinvertebrate communities in a northern Patagonian stream (Chile). Benthic samp…
343	J	Ferreira, Francisco A. S.; Arcos, Adriano N.; Maia, Natalielli S. G.; Sampaio, Raquel T. M.; Costa, Fabio M.; Rodrigues, Ilea B.; Tadei, Wanderli P.				FERREIRA, FRANCISCO/KVA-9893-2024; Arcos, Adriano/AAN-7891-2020; Tadei, Wanderli/N-4486-2018	Arcos, Adriano/0000-0002-9509-3283; da Silva Ferreira, Francisco Augusto/0000-0002-5128-7457					Effects of diflubenzuron on associated insect fauna with Anopheles (Diptera: Culicidae) in laboratory, partial-field, and field conditions in the Central Amazon								ANAIS DA ACADEMIA BRASILEIRA DE CIENCIAS				92	1					e20180590			10.1590/0001-3765202020180590							Article	2020	2020	This study aimed to analyze the possible effects of diflubenzuron on the associated insect fauna under laboratory, semi-field and field conditions. Laboratory bioassays were performed in aquariums with mortality readings (%) every 24h until 96h, and in semi-fields, insects were kept in basins with readings every 24h for up to 12 days, in triplicates and a control. In the field experiment, a colle…
344	J	Muniz-Gonzalez, Ana-Belen; Martinez-Guitarte, Jose-Luis				Muñiz-González, Ana-Belén/S-6396-2019; Martinez-Guitarte, Jose-Luis/M-3990-2014	Muniz Gonzalez, Ana Belen/0000-0001-8285-7582; Martinez-Guitarte, Jose-Luis/0000-0002-7722-864X					Combined effects of benzophenone-3 and temperature on gene expression and enzymatic activity in the aquatic larvae Chironomus riparius								SCIENCE OF THE TOTAL ENVIRONMENT				698						134292			10.1016/j.scitotenv.2019.134292							Article	JAN 1 2020	2020	Climate change and pollution are two of the main environmental problems living organisms currently face. Temperature can modify a toxicant's effects and the organism's response to it. Global warming is expected to increase the temperature of freshwater ecosystems. In this work, we analyzed the effect of a mild temperature increase on the acute response of the aquatic larvae Chironomus riparius to…
345	J	Savic-Zdravkovic, Dimitrija; Milosevic, Djuradj; Uluer, Ezgi; Duran, Hatice; Matic, Sanja; Stanic, Snezna; Vidmar, Janja; Scancar, Janez; Dikic, Domagoj; Jovanovic, Boris				Savic'Zdravkovic, Dimitrija/LVS-7371-2024; Matić, Sanja/ABZ-7506-2022; Duran, Hatice/IZD-7416-2023; Stanković, Jelena/AAR-8116-2020; Duran Durmus, Hatice/B-1423-2009; scancar, janez/G-6191-2018	Duran Durmus, Hatice/0000-0001-6203-3906; Savic Zdravkovic, Dimitrija/0000-0002-3134-0230; Dikic, Domagoj/0000-0003-0909-3488; Jovanovic, Boris/0000-0003-3970-805X; scancar, janez/0000-0002-8018-1715; Matic, Sanja/0000-0003-4570-4370; Stanic, Snezana/0009-0006-4065-4318					A Multiparametric Approach to Cerium Oxide Nanoparticle Toxicity Assessment in Non-Biting Midges								ENVIRONMENTAL TOXICOLOGY AND CHEMISTRY				39	1			131	140				10.1002/etc.4605							Article	JAN 2020	2020	Cerium oxide nanoparticles (CeO2 NPs) are included in the Organisation for Economic Co-operation and Development (OECD) priority list of engineered nanomaterials for assessment of their environmental impact. The present study was carried out to assess the CeO2 NP toxicity to the freshwater midge Chironomus riparius larvae at concentrations of 2.5, 25, 250, and 2500 mg of CeO2 NP/kg of sediment. E…
346	J	Signorini-Souza, Isadora de Lourdes; Palacio-Cortes, Angela Maria; Beltrao-Graboski, Tiago; Richardi, Vinicius Sobrinho; Favaro, Luis Fernando; Navarro-Silva, Mario Antonio				da Silva, Mario/C-5287-2013; Favaro, Luis/A-5795-2013	Navarro da Silva, Mario Antonio/0000-0002-9762-632X; Palacio Cortes, Angela Maria/0000-0001-7437-8880; Favaro, Luis Fernando/0000-0001-7306-5858					Cell damage induced by polybrominated diphenyl ethers on Chironomus sancticaroli (Diptera: Chironomidae)								REVISTA BRASILEIRA DE ENTOMOLOGIA				64	1					e201950			10.1590/1806-9665-RBENT-2019-50							Article	2020	2020	Histological effects of polybrominated diphenyl ethers (PBDEs) were observed in Chironomus sancticaroli larvae which underwent acute exposure. 2,2',4-triBDE (BDE-17), 2,2',4,4'-tetraBDE (BDE-47) and 2,2',4,4',5-pentaBDE (BDE-99) were evaluated at 0.5, 2.0 and 20 mu g L-1. Cytoplasm vacuolisation of oenocytes was observed in the larvae exposed to BDE-17 and BDE-47. Cuenot cells were disrupted at t…
347	J	Ishimota, Makoto; Tajiki-Nishino, Risako; Fukuyama, Tomoki; Tomiyama, Naruto				Ishimota, Makoto/GQA-8811-2022	Ishimota, Makoto/0000-0003-4686-0244					Rapid adaptation of Chironomus yoshimatsui to acetylcholinesterase inhibitors (pyraclofos and pirimicarb) in a multi-generation study								JOURNAL OF ENVIRONMENTAL SCIENCE AND HEALTH PART B-PESTICIDES FOOD CONTAMINANTS AND AGRICULTURAL WASTES				55	5			429	437				10.1080/03601234.2019.1708165					DEC 2019		Article	MAY 3 2020	2020	We evaluated the real effects of pollutants through a multi-generation study. We tested whether short-term exposure (48 h) of successive (first and second) generations of Chironomus yoshimatsui neonates (<24-h-old) to two acetylcholinesterase inhibitor insecticides, pyraclofos, and pirimicarb, would change insecticide sensitivity and life-cycle parameters over four generations. Additionally, we t…
348	J	Pastorino, Paolo; Pizzul, Elisabetta; Bertoli, Marco; Perilli, Selene; Brizio, Paola; Salvi, Gianguido; Esposito, Giuseppe; Abete, Maria Cesarina; Prearo, Marino; Squadrone, Stefania				squadrone, stefania/D-2024-2016; cesarina, maria/AAY-7548-2020; Pastorino, Paolo/T-5288-2019; Esposito, Giuseppe/HKE-1040-2023; Prearo, Marino/AAF-3369-2021; Brizio, Paola/S-8275-2019	PIZZUL, ELISABETTA/0000-0001-9916-5005; Bertoli, Marco/0000-0001-8345-6107; Pastorino, Paolo/0000-0002-0585-1168; Esposito, Giuseppe/0000-0001-6665-2712					Macrobenthic invertebrates as bioindicators of trace elements in high-mountain lakes								ENVIRONMENTAL SCIENCE AND POLLUTION RESEARCH				27	6			5958	5970				10.1007/s11356-019-07325-x					DEC 2019		Article	FEB 2020	2020	Alpine lakes are extreme ecosystems located in remote areas and populated by few but well-adapted species. Because of their remote location, they are often considered pristine, unpolluted ecosystems. Since the 1980s, however, they have been affected by global anthropogenic impacts. Macrobenthic invertebrates play a pivotal role in these ecosystems and can be used as bioindicators also for monitor…
349	J	de Baat, Milo L.; Wieringa, Nienke; Droge, Steven T. J.; van Hall, Bart G.; van der Meer, Froukje; Kraak, Michiel H. S.				Kraak, Michiel/K-6928-2012	van Hall, Bart/0000-0002-0085-1302; Droge, Steven/0000-0002-1193-1850					Smarter Sediment Screening: Effect-Based Quality Assessment, Chemical Profiling, and Risk Identification								ENVIRONMENTAL SCIENCE & TECHNOLOGY				53	24			14479	14488				10.1021/acs.est.9b02732							Article	DEC 17 2019	2019	Sediments play an essential role in the functioning of aquatic ecosystems but simultaneously retain harmful compounds. However, sediment quality assessment methods that consider the risks caused by the combined action of all sediment-associated contaminants to benthic biota are still underrepresented in water quality assessment strategies. Significant advancements have been made in the applicatio…
350	J	Husson, Angelique; Leermakers, Martine; Descostes, Michael; Lagneau, Vincent				DESCOSTES, Michaël/HOA-9496-2023	DESCOSTES, Michael/0000-0003-2725-2956; Leermakers, Martine/0000-0003-3836-8209; Lagneau, Vincent/0000-0002-4653-6949					Environmental geochemistry and bioaccumulation/bioavailability of uranium in a post-mining context - The Bois-Noirs Limouzat mine (France)								CHEMOSPHERE				236						124341			10.1016/j.chemosphere.2019.124341							Article	DEC 2019	2019	Knowledge on the bioavailability of trace elements is essential in developing environmental quality standards. The purpose of this study was to explore the relationships between trace elements (in particular Uranium (U)) in sediments, porewater and their bioaccumulation by Chironomus riparius on a uranium mining site and river sediments upstream of the mine. The mobility and speciation of U in se…
351	J	Luoto, Tomi P.; Leppanen, Jaakko Johannes; Weckstrom, Jan				; Weckstrom, Jan/N-7665-2013	Luoto, Tomi/0000-0001-6925-3688; Weckstrom, Jan/0000-0001-5604-617X					Waste water discharge from a large Ni-Zn open cast mine degrades benthic integrity of Lake Nuasjarvi (Finland)								ENVIRONMENTAL POLLUTION				255						113268			10.1016/j.envpol.2019.113268							Article	DEC 2019	2019	The Talvivaara/Terrafame multi-metal mining company is Europe's largest nickel open cast mine, it is also known for the largest wastewater leakage in the Finnish mining history and a series of other accidents. In this paleolimnological study, influences of a recently constructed treated waste water discharge pipeline into Lake Nuasjarvi were investigated by analyzing past (pre-disturbance) and pr…
352	J	Mondal, Arghadip; Hajra, Amita; Shaikh, Wasim Akram; Chakraborty, Sukalyan; Mondal, Naba Kumar				Chakraborty, Sukalyan/L-9607-2017; Shaikh, Wasim Akram/ACK-6566-2022; Mandal, Naba/AAL-4471-2021	Shaikh, Wasim Akram/0000-0003-0931-3452					Synthesis of silver nanoparticle with Colocasia esculenta (L.) stem and its larvicidal activity against Culex quinquefasciatus and Chironomus sp								ASIAN PACIFIC JOURNAL OF TROPICAL BIOMEDICINE				9	12			510	517				10.4103/2221-1691.271724							Article	DEC 2019	2019	Objective: To synthesize silver nanoparticles with Colocasia esculenta as a reducing agent and to evaluate their effect against Culex quinquefasciatus and Chironomus sp.Methods: The aqueous extract of Colocasia esculenta stem was used for nanosynthesis. The synthesized nanoparticles were characterized by UV-Vis spectrophotometry, Fourier-transform infrared spectroscopy, scanning electron microsco…
353	J	Zhang, Yanfeng; Yang, Jinxi; Simpson, Stuart L.; Wang, Yuanyuan; Zhu, Lingyan				weng, xin/HNQ-8347-2023; Simpson, Stuart/JCE-1589-2023	Zhang, Yanfeng/0009-0007-2486-6772					Application of diffusive gradients in thin films (DGT) and simultaneously extracted metals (SEM) for evaluating bioavailability of metal contaminants in the sediments of Taihu Lake, China								ECOTOXICOLOGY AND ENVIRONMENTAL SAFETY				184						109627			10.1016/j.ecoenv.2019.109627							Article	NOV 30 2019	2019	The toxicities of heavy metals in sediments are related to their bioavailability, which is critical for deriving reliable sediment quality guidelines. To evaluate the bioavailability of the metals (Cd, Cu, Ni, Pb and Zn), sediments were collected from Taihu Lake, one of the largest and most important freshwater lakes in China. Concentrations of simultaneously extracted metals (1-M HCl extraction,…
354	J	Cervi, Eduardo Cimino; Thiamkeelakul, Kesiree; Hudson, Michelle; Rentschler, Alison; Nedrich, Sara; Brown, Steven S.; Burton, G. Allen, Jr.				; Cervi, Eduardo/G-7314-2019; Burton, Glenn/Q-9714-2016	Nedrich, Sara/0000-0001-8879-2847; Cervi, Eduardo/0000-0003-2446-5550; Burton, Glenn/0000-0002-8660-6294					Laboratory and Field-Based Assessment of the Effects of Sediment Capping Materials on Zinc Flux, Bioavailability, and Toxicity								ENVIRONMENTAL TOXICOLOGY AND CHEMISTRY				39	1			240	249				10.1002/etc.4612					NOV 2019		Article	JAN 2020	2020	A former mining site has been the subject of extensive remediation and restoration, with a significant focus on disconnecting mine spoils from groundwater and managing the quantity and quality of runoff. A remaining task is ensuring concentrations of zinc (Zn) in the stream outflow of a pit lake are reduced below water quality standards. The efficacy of multiple capping materials for decreasing Z…
355	J	Pereira Dornelas, Aline Silvestre; Sarmento, Renato A.; Rezende Silva, Laila C.; Saraiva, Althieris de Souza; de Souza, Danival J.; Bordalo, Maria D.; Soares, Amadeu M. V. M.; Pestana, Joao L. T.				SARMENTO, RENATO/F-8724-2012; Saraiva, Althiéris/AAG-2622-2020; Pestana, Joao/A-9279-2008; Soares, Amadeu/A-8304-2008; de Souza, Danival Jose/N-9066-2015; Bordalo, Maria/E-8899-2015	Sarmento, Renato/0000-0002-5379-9595; Pestana, Joao/0000-0003-1322-2959; Dornelas, Aline/0000-0002-5003-8758; Soares, Amadeu/0000-0003-0879-9470; Rezende Silva, Laila Cristina/0000-0002-8173-8888; de Souza, Danival Jose/0000-0002-2839-1117; Bordalo, Maria/0000-0002-8781-3666					Toxicity of microbial insecticides toward the non-target freshwater insect Chironomus xanthus								PEST MANAGEMENT SCIENCE				76	3			1164	1172				10.1002/ps.5629					NOV 2019		Article	MAR 2020	2020	BACKGROUND Commercial formulations based on Bacillus thuringiensis subs. kurstaki (Btk) and Beauveria bassiana (Bb) are commonly used microbial insecticides in Brazil and other tropical regions. However, and despite being considered environmentally friendly, their use generates concerns regarding possible adverse ecological effects in freshwater ecosystems. Here, we evaluate the effects of these …
356	J	Ma, Ping; Li, Huizhen; You, Jing				You, Jing/A-6201-2009; Li, Huizhen/JPX-2563-2023						Full-Life Cycle Toxicity Assessment of Sediment-Bound DDT and Its Degradation Products on Chironomus dilutus								ENVIRONMENTAL TOXICOLOGY AND CHEMISTRY				38	12			2698	2707				10.1002/etc.4593					NOV 2019		Article	DEC 2019	2019	Because of its hydrophobicity and persistence, dichlorodiphenyltrichloroethane (DDT) is ubiquitous in sediments and poses significant risk to benthic organisms. Therefore, it is imperative to evaluate the long-term toxicity of DDT. However, limited information is available on its chronic toxicity to benthic invertebrates. Full-life cycle toxicity of sediment-bound DDT to Chironomus dilutus was as…
357	J	Heye, Katharina; Graumnitz, Stephanie; Rybicki, Marcus; Schuer, Christoph; Voelker, Johannes; Wick, Arne; Oehlmann, Joerg; Jungmann, Dirk; Oetken, Matthias				Wick, Arne/AAV-6752-2021; Oetken, Matthias/C-9906-2010; Schür, Christoph/K-3066-2019; Oehlmann, Jorg/B-4565-2010; Volker, Johannes/O-8295-2015	Schur, Christoph/0000-0001-5865-980X; Oehlmann, Jorg/0000-0002-6075-2701; Volker, Johannes/0000-0002-6305-5346					Laboratory-to-field extrapolation: Increase in carbamazepine toxicity in a higher tier, multiple-stress experiment								ECOTOXICOLOGY AND ENVIRONMENTAL SAFETY				183						109481			10.1016/j.ecoenv.2019.109481							Article	NOV 15 2019	2019	The toxicity and environmental risk of chemicals, such as the antiepileptic drug carbamazepine (CBZ), is commonly assessed using standardized laboratory tests and laboratory-to-field extrapolation. To investigate the toxicity of CBZ to aquatic key organisms in a more complex and environmentally relevant scenario, we conducted a 32-day multiple-stress experiment in artificial indoor streams. We ex…
358	J	Mezgebu, A.; Lakew, A.; Lemma, B.; Beneberu, G.				Mezgebu, Amare/AAD-7777-2020; Hailu, Mekonen/JFL-1075-2023; Abebe, Getachew/LZE-1681-2025	Mezgebu, Amare/0000-0002-6732-7855					The potential use of chironomids (Insecta: Diptera) as bioindicators in streams and rivers around Sebeta, Ethiopia								AFRICAN JOURNAL OF AQUATIC SCIENCE				44	4			369	376				10.2989/16085914.2019.1650711					NOV 2019		Article	DEC 6 2019	2019	The impact of human activities on streams and rivers of Ethiopia was assessed using the Dipteran family Chironomidae. Different stressors originating from industries and agricultural activities were assessed to see their effect on Chironomidae taxa. Chironomidae larvae were collected using a square frame handnet with frame dimensions of 25 x 25 cm and a mesh size of 500 mu m. Six chironomid taxa …
359	J	Beleza, Sonia; Campos, Diana; Nunes, Bruno; Pestana, Joao L. T.				Pestana, Joao/A-9279-2008; Campos, Diana M/U-9808-2018; Nunes, Bruno/J-4579-2013	Pestana, Joao/0000-0003-1322-2959; Campos, Diana M/0000-0002-3272-9360; Nunes, Bruno/0000-0002-6743-2321					Ecotoxicological responses of Chironomus riparius to Eucalyptus and Alnus leaf leachates: from biochemical to life-history effects								ECOLOGICAL INDICATORS				106						105473			10.1016/j.ecolind.2019.105473							Article	NOV 2019	2019	In Portugal, Eucalyptus plantations replaced native species and presently occupy at least 26% of the total forest area. These changes in the biodiversity affect riparian corridors and eucalyptus leaves are nowadays common primary sources of energy and carbon for aquatic benthic communities. The diverse and complex chemical composition of eucalyptus leaf litter and the resulting leachates may alte…
360	J	Harwood, Amanda D.; Sutherland, Grace E.; Woller-Skar, M. Megan; Lydy, Michael J.; Borrello, Murray C.					Harwood, Amanda/0000-0001-5644-6747					Evaluating toxicity risk in sediments after remediation at a Superfund megasite using a Triad approach								ENVIRONMENTAL MONITORING AND ASSESSMENT				191	11					665			10.1007/s10661-019-7870-9							Article	NOV 2019	2019	The Pine River downstream of the Velsicol Superfund site has been contaminated with various hydrophobic organic pollutants for more than 50 years. Remediation and sediment dredging near the site began in spring of 1999, and was completed in 2006. In 2011, the Michigan Department of Environmental Quality completed a baseline assessment report long-term monitoring plan for the Pine River. However, …
361	J	Monteiro, Hugo R.; Pestana, Joao L. T.; Novais, Sara C.; Leston, Sara; Ramos, Fernando; Soares, Amadeu M. V. M.; Devreese, Bart; Lemos, Marco F. L.				Leston, Sara/AAB-4329-2020; Ramos, Fernando/H-9356-2012; Monteiro, Hugo Ricardo/C-7853-2012; Devreese, Bart/B-2011-2009; Pestana, Joao/A-9279-2008; Lemos, Marco/F-7951-2011; Novais, Sara/A-9032-2012; Leston, Sara/V-2570-2017; Soares, Amadeu/A-8304-2008	Monteiro, Hugo Ricardo/0000-0003-4913-1194; Devreese, Bart/0000-0002-9764-2581; Pestana, Joao/0000-0003-1322-2959; Lemos, Marco/0000-0001-9887-1864; Novais, Sara/0000-0003-1306-3396; Leston, Sara/0000-0002-9040-2294; Soares, Amadeu/0000-0003-0879-9470					Assessment of fipronil toxicity to the freshwater midge Chironomus riparius: Molecular, biochemical, and organismal responses								AQUATIC TOXICOLOGY				216						105292			10.1016/j.aquatox.2019.105292							Article	NOV 2019	2019	Fipronil is a phenylpyrazole insecticide that entered the market to replace organochlorides and organophosphates. Fipronil impairs the regular inhibition of nerve impulses that ultimately result in paralysis and death of insects. Because of its use as a pest control, and due to runoff events, fipronil has been detected in freshwater systems near agricultural areas, and therefore might represent a…
362	J	Smeti, Evangelia; Kalogianni, Eleni; Karaouzas, Ioannis; Laschou, Sofia; Tornes, Elisabet; De Castro-Catala, Nuria; Anastasopoulou, Evangelia; Koutsodimou, Maria; Andriopoulou, Argyro; Vardakas, Leonidas; Munoz, Isabel; Sabater, Sergi; Skoulikidis, Nikolaos Th.				Vardakas, Leonidas/AEU-1905-2022; Skoulikidis, Nikolaos/G-9209-2011; Smeti, Evangelia/AAD-9674-2019; Karaouzas, Ioannis/G-9181-2011; Sabater, Sergi/A-7549-2008; Munoz, Isabel/L-9414-2014	De Castro-Catala, Nuria/0000-0003-2351-6408; Munoz, Isabel/0000-0001-8110-9435; Smeti, Evangelia/0000-0002-2400-3834; Tornes Bes, Elisabet/0000-0003-1962-2419; Vardakas, Leonidas/0000-0001-7255-9397					Effects of olive mill wastewater discharge on benthic biota in Mediterranean streams								ENVIRONMENTAL POLLUTION				254						113057			10.1016/j.envpol.2019.113057							Article	NOV 2019	2019	Olive mill wastewaters (OMW) discharging in river ecosystems cause significant adverse effects on their water chemistry and biological communities. We here examined the effects of OMW loads in four streams of a Mediterranean basin characterized by changing flow. The diatom and macroinvertebrate community structures were compared between upstream (control) and downstream (impacted) sites receiving…
363	J	Graves, Stephanie D.; Liber, Karsten; Palace, Vince; Hecker, Markus; Doig, Lorne E.; Janz, David M.				Janz, David/F-5481-2010; Palace, Vince/AHB-6708-2022; Graves, Stephanie/HNP-1726-2023	Janz, David/0000-0002-1866-9787; Graves, Stephanie/0000-0003-4535-9941					Effects of selenium on benthic macroinvertebrates and fathead minnow (Pimephales promelas) in a boreal lake ecosystem								ECOTOXICOLOGY AND ENVIRONMENTAL SAFETY				182						109354			10.1016/j.ecoenv.2019.06.037							Article	OCT 30 2019	2019	Selenium (Se) is a contaminant of concern in many aquatic ecosystems due to its narrow range between essentiality and toxicity in oviparous (yolk-bearing) vertebrates. The objective of the present study was to determine the effects of Se, experimentally added to in situ limnocorrals as selenite, on invertebrate communities and fathead minnow (Pimephales promelas) at environmentally realistic Se c…
364	J	Maloney, E. M.; Morrissey, C. A.; Headley, J. V.; Peru, K. M.; Liber, K.				Maloney, Erin/LLM-0018-2024						Can chronic exposure to imidacloprid, clothianidin, and thiamethoxam mixtures exert greater than additive toxicity in Chironomus dilutus? (vol 156C, pg 354, 2018)								ECOTOXICOLOGY AND ENVIRONMENTAL SAFETY				182						109437			10.1016/j.ecoenv.2019.109437							Correction	OCT 30 2019	2019
365	J	Bergmann, Melissa; Graca, Manuel A. S.				Graca, Manuel/A-5785-2013	Bergmann, Melissa/0000-0003-1841-8213; Graca, Manuel/0000-0002-6470-8919					Bioaccumulation and Dispersion of Uranium by Freshwater Organisms								ARCHIVES OF ENVIRONMENTAL CONTAMINATION AND TOXICOLOGY				78	2			254	266				10.1007/s00244-019-00677-y					OCT 2019		Article	FEB 2020	2020	Uranium is the heaviest naturally occurring element on Earth. Uranium mining may result in ground and surface water contamination with potential bioaccumulation and dispersion by aquatic invertebrates with aerial stages. We investigated the effects of uranium contamination at community level in terms of abundance, richness, the composition of invertebrate communities, and functional traits. We al…
366	J	Di Nica, Valeria; Muniz Gonzalez, Ana Belen; Lencioni, Valeria; Villa, Sara				Lencioni, Valeria/O-4738-2019; Muñiz-González, Ana-Belén/S-6396-2019; Villa, Sara/O-7630-2015; Lencioni, Valeria/G-1935-2011	Villa, Sara/0000-0002-6174-9176; Muniz Gonzalez, Ana Belen/0000-0001-8285-7582; Lencioni, Valeria/0000-0002-4341-9923					Behavioural and biochemical alterations by chlorpyrifos in aquatic insects: an emerging environmental concern for pristine Alpine habitats								ENVIRONMENTAL SCIENCE AND POLLUTION RESEARCH				27	25			30918	30926				10.1007/s11356-019-06467-2					OCT 2019		Article	SEP 2020	2020	This study aimed to assess how different concentrations of the insecticide chlorpyrifos (1.1, 5.24, 11, 52.4, 110, 262, 524 and 1100 ng L-1) affect the swimming behaviour of Diamesa zernyi larvae following exposure. A video tracking system was employed to analyse two swimming traits (total distance moved and average speed) of the larvae simultaneously after 3 days of exposure to the pesticide at …
367	J	Allgeier, Stefanie; Friedrich, Anna; Bruehl, Carsten A.				Bruhl, Carsten/F-3385-2012	Bruhl, Carsten A./0000-0003-1332-535X					Mosquito control based on Bacillus thuringiensis israelensis (Bti) interrupts artificial wetland food chains								SCIENCE OF THE TOTAL ENVIRONMENT				686				1173	1184				10.1016/j.scitotenv.2019.05.358							Article	OCT 10 2019	2019	The biocide Bacillus thuringiensis israelensis (Bti) has become the most commonly used larvicide to control mosquitoes in seasonal wetlands. Although Bti is considered non-toxic to most aquatic organisms, the non-biting chironomids show high susceptibilities towards Bti. As chironomids are a key element in wetland food webs, major declines in their abundance could lead to indirect effects that ma…
368	J	Kotalik, Christopher J.; Cadmus, Pete; Clements, William H.				Clements, William/N-2686-2016; Cadmus, Pete/H-1362-2013	Cadmus, Pete/0000-0002-4078-8328					Indirect Effects of Iron Oxide on Stream Benthic Communities: Capturing Ecological Complexity with Controlled Mesocosm Experiments								ENVIRONMENTAL SCIENCE & TECHNOLOGY				53	19			11532	11540				10.1021/acs.est.9b04236							Article	OCT 1 2019	2019	Ferric iron (Fe(III)) oxyhydroxides commonly precipitate at neutral pH and in highly oxygenated conditions in waterways receiving acid mine drainage, degrading stream benthic communities by smothering of habitat, primary producers, and aquatic invertebrates. Stream mesocosms were used to expose naturally colonized benthic communities to a gradient of ferric Fe (0-15 mg/L) for 14 days to estimate …
369	J	Wang, Xinxin; Su, Ping; Lin, Qidong; Song, Jinxi; Sun, Haotian; Cheng, Dandong; Wang, Shaoqing; Peng, Jianglin; Fu, Jiaxu				wang, xinxin/HIR-2598-2022; Song, Jinxi/AAF-6060-2020	Wang, Xinxin/0000-0001-8013-3660					Distribution, assessment and coupling relationship of heavy metals and macroinvertebrates in sediments of the Weihe River Basin								SUSTAINABLE CITIES AND SOCIETY				50						101665			10.1016/j.scs.2019.101665							Article	OCT 2019	2019	In order to evaluate the distribution of heavy metals and macroinvertebrates and to clarify the coupling relationship between them, a total of 54 samples of the 0-10 cm layer and 10-20 cm layer sediments were collected from 27 sites in the Weihe River Basin. Geo-accumulation index, Ecological potential risk index, Pollution load index, and Consensus-based sediment quality guidelines were employed…
370	J	Ratier, Aude; Lopes, Christelle; Labadie, Pierre; Budzinski, Helene; Delorme, Nicolas; Queau, Herve; Peluhet, Laurent; Geffard, Olivier; Babut, Marc				Marc, Babut/ABD-1349-2020; Labadie, Pierre/F-9297-2015; Lopes, Christelle/D-9280-2019	Ratier, Aude/0000-0001-8893-1587; Lopes, Christelle/0000-0001-7689-2234; BUDZINSKI, Helene/0000-0001-5282-9011; Geffard, olivier/0000-0001-7760-4644					A Bayesian framework for estimating parameters of a generic toxicokinetic model for the bioaccumulation of organic chemicals by benthic invertebrates: Proof of concept with PCB153 and two freshwater species								ECOTOXICOLOGY AND ENVIRONMENTAL SAFETY				180				33	42				10.1016/j.ecoenv.2019.04.080							Article	SEP 30 2019	2019	Toxicokinetic (TK) models are relevant and widely used to predict chemical concentrations in biological organisms. The importance of dietary uptake for aquatic invertebrates has been increasingly assessed in recent years. However, the model parameters are estimated on limited specific laboratory data sets that are bounded by several uncertainties. The aim of this study was to implement a Bayesian…
371	J	Cheng, Dandong; Song, Jinxi; Zhao, Xiaotian; Wang, Shaoqing; Lin, Qidong; Peng, Jianglin; Su, Ping; Deng, Wenjia				Song, Jinxi/AAF-6060-2020	Song, Jinxi/0000-0001-9838-8063					Effects of chironomid larvae and Limnodrilus hoffmeisteri bioturbation on the distribution and flux of chromium at the sediment-water interface								JOURNAL OF ENVIRONMENTAL MANAGEMENT				245				151	159				10.1016/j.jenvman.2019.05.083							Article	SEP 1 2019	2019	The impacts of chironomid larvae and the tubificid worm Limnodrilus hoffmeisteri on the distribution and flux of the heavy metal chromium (Cr) across the sediment-water interface were investigated with a 21-day laboratory microcosm experiment. The two studied species feature different bioturbation modes involving bioirrigation and upward bioconveyance. The Cr concentrations in the overlying water…
372	J	Sun, Lili; Wang, Jiannan; Li, Xiaopeng; Cao, Chuanwang				Li, Xiaopeng/J-2169-2012; Sun, lili/GQH-2057-2022						Effects of phenol on glutathione S-transferase expression and enzyme activity in Chironomus kiiensis larvae								ECOTOXICOLOGY				28	7			754	762				10.1007/s10646-019-02071-9							Article	SEP 2019	2019	Detoxifying enzyme mRNAs are potentially useful stress biomarkers. Glutathione S-transferase (GST) metabolises lipophilic organic contaminants and mitigates oxidative damage caused by environmental pollutants. Herein, 12 Chironomus kiiensis GSTs (CkGSTs1-6, CkGSTt1-2, CkGSTd1-2, CkGSTm1-2) were cloned and grouped into sigma, theta, delta and microsomal subclasses. Open reading frames (450-699 bp)…
373	J	Theissinger, Kathrin; Roeder, Nina; Allgeier, Stefanie; Beermann, Arne J.; Bruehl, Carsten A.; Friedrich, Anna; Michiels, Susanne; Schwenk, Klaus				Bruhl, Carsten/F-3385-2012; Schwenk, Klaus/G-9603-2015; Roder, Nina/JDW-7696-2023	Roder, Nina/0000-0002-9681-7538; Theissinger, Kathrin/0000-0001-7255-326X; Schwenk, Klaus/0000-0003-2427-4332; Bruhl, Carsten A./0000-0003-1332-535X					Mosquito control actions affect chironomid diversity in temporary wetlands of the Upper Rhine Valley								MOLECULAR ECOLOGY				28	18			4300	4316				10.1111/mec.15214							Article	SEP 2019	2019	The Upper Rhine Valley, a hotspot of biodiversity in Germany, has been treated with the biocide Bacillus thuringiensis var. israelensis (Bti) for mosquito control for decades. Previous studies discovered Bti nontarget effects in terms of severe chironomid abundance reductions. In this study, we investigated the impact of Bti on species level and addressed the community composition of the nontarge…
374	J	Peipoch, Marc; Valett, Herbert Maurice				; Peipoch, Marc/N-6936-2013	Valett, H. Maurice/0000-0001-7146-6420; Peipoch, Marc/0000-0002-5943-831X					Trophic interactions among algal blooms, macroinvertebrates, and brown trout: Implications for trout recovery in a restored river								RIVER RESEARCH AND APPLICATIONS				35	9			1563	1574				10.1002/rra.3523					AUG 2019		Article	NOV 2019	2019	Positive correlation between trout abundance and dissolved metal concentrations along the Upper Clark Fork River (UCFR; Montana, USA) have forced restoration practitioners to seek underlying causes of reduced fish density beyond heavy metal contamination. Throughout the river, nutrient enrichment and summer algal blooms may be hindering full recovery of trout populations. In this study, we evalua…
375	J	Martin-Folgar, Raquel; Martinez-Guitarte, Jose-Luis				Martin-Folgar, Raquel/U-9623-2019; Martinez-Guitarte, Jose-Luis/M-3990-2014	Martin Folgar, Raquel/0000-0002-9716-3396; Martinez-Guitarte, Jose-Luis/0000-0002-7722-864X					Effects of single and mixture exposure of cadmium and copper in apoptosis and immune related genes at transcriptional level on the midge Chironomus riparius Meigen (Diptera, Chironomidae)								SCIENCE OF THE TOTAL ENVIRONMENT				677				590	598				10.1016/j.scitotenv.2019.04.364							Article	AUG 10 2019	2019	Metals and heavy metals are natural contaminants with an increasing presence in aquatic ecosystems as a result of human activities. Although they are mixed in the water, research is usually focused on analyzing them in isolation, so there is a lack of knowledge about their combined effects. The aim of this work was to assess the damage produced by mixtures of cadmium and copper, two frequent meta…
376	J	Weil, Mirco; Mackenzie, Katrin; Foit, Kaarina; Kuehnel, Dana; Busch, Wibke; Bundschuh, Mirco; Schulz, Ralf; Duis, Karen				Schulz, Ralf/G-3674-2011; Kühnel, Dana/AAA-7072-2020; Bundschuh, Mirco/H-4559-2014; Mackenzie, Katrin/ADU-8578-2022; Busch, Wibke/I-9348-2012	Kuhnel, Dana/0000-0003-1712-6278; Bundschuh, Mirco/0000-0003-4876-220X; Mackenzie, Katrin/0000-0002-7877-4810; Busch, Wibke/0000-0002-5497-6266; Weil, Mirco/0000-0002-6097-3109; Duis, Karen/0000-0002-6951-6107					Environmental risk or benefit? Comprehensive risk assessment of groundwater treated with nano Fe0-based Carbo-Iron®								SCIENCE OF THE TOTAL ENVIRONMENT				677				156	166				10.1016/j.scitotenv.2019.04.360							Article	AUG 10 2019	2019	Groundwater is essential for the provision of drinking water in many areas around the world. The performance of the groundwater-bearing aquifer relies on the ecosystem services provided by groundwater-related organisms. Therefore, if remediation of contaminated groundwater is necessary, the remediation method has to be carefully selected to avoid risk-risk trade-offs that might impact these ecosy…
377	J	Cardon, Pierre-Yves; Triffault-Bouchet, Gaelle; Caron, Antoine; Rosabal, Maikel; Fortin, Claude; Amyot, Marc				Amyot, Marc/A-7182-2008; Fortin, Claude/B-4414-2008	Amyot, Marc/0000-0002-0340-3249; Fortin, Claude/0000-0002-2479-1869; Rosabal, Maikel/0000-0002-5420-3490					Toxicity and Subcellular Fractionation of Yttrium in Three Freshwater Organisms: Daphnia magna, Chironomus riparius, and Oncorhynchus mykiss								ACS OMEGA				4	9			13747	13755				10.1021/acsomega.9b01238							Article	AUG 2019	2019	The demand for rare earth elements (REEs) has increased since the 1990s leading to the development of many mining projects worldwide. However, less is known about how organisms can handle these metals in natural aquatic systems. Through laboratory experiments, we assessed the chronic toxicity and subcellular fractionation of yttrium (Y), one of the four most abundant REEs, in three freshwater org…
378	J	Corbi, Juliano J.; Bernegossi, Aline C.; Moura, Lidia; Felipe, Mayara C.; Issa, Carina G.; Silva, Mara Rubia L.; Gorni, Guilherme R.				Bernegossi, Aline/IZP-6859-2023; Corbi, Juliano/F-8060-2015; Felipe, Mayara/AAY-1811-2021; Gorni, Guilherme/AAI-8148-2020; Silva, Mara/C-2248-2015	Felipe, Mayara Caroline/0000-0003-4728-5958; Gorni, Guilherme/0000-0002-9156-6864; Bernegossi, Aline Christine/0000-0002-8237-6567; Silva, Mara/0000-0002-0352-8762; Corbi, Juliano/0000-0003-0249-9370					Chironomus sancticaroli (Diptera, Chironomidae) as a Sensitive Test Species: Can We Rely on Its Use After Repeated Generations, Under Laboratory Conditions?								BULLETIN OF ENVIRONMENTAL CONTAMINATION AND TOXICOLOGY				103	2			213	217				10.1007/s00128-019-02644-8							Article	AUG 2019	2019	In ecotoxicological assays, previously selected and standardized organism tests are exposed to an environmental sample. Some species of the Chironomus genus have been extensively used in ecotoxicological assays. Among these, Chironomus tentans is usually utilized in the USA and Chironomus sancticaroli in Brazil. We conducted ecotoxicological bioassays to compare a population of C. sancticaroli, k…
379	J	Kim, Pil Jae; Lee, Jong Hyeon; Huh, In Ae; Kong, DongSoo				Lee, Hwi-Won/HLH-1635-2023	Lee, Jong-Hyeon/0000-0002-9090-2192					Development of benthic macroinvertebrates sediment index (BSI) for bioassessment of freshwater sediment								INTERNATIONAL JOURNAL OF SEDIMENT RESEARCH				34	4			368	378				10.1016/j.ijsrc.2018.10.014							Article	AUG 2019	2019	Sediment quality has been evaluated in a variety of ways since the early 1990s in studies from Europe. In South Korea, most studies have used an indicator value for benthic macroinvertebrates based on water quality, not sediment quality. To date, few studies have examined the biological integrity of benthic macroinvertebrate communities in South Korea. In the current study, the tolerance valency …
380	J	Rodrigues, Carolina; Bio, Ana; Guimaraes, Laura; Fernandes, Virginia C.; Delerue-Matos, Cristina; Vieira, Natividade				Guimarães, Laura/AGD-8925-2022; Bio, Ana/HOH-9439-2023; Fernandes, Virginia/G-4985-2010; Guimaraes, Laura/A-6759-2011; Delerue-Matos, Cristina/D-4990-2013; Vieira, Natividade/B-5683-2009	Fernandes, Virginia/0000-0003-3979-7523; Rodrigues, Carolina/0000-0003-1079-4804; Bio, Ana/0000-0003-4501-9410; Guimaraes, Laura/0000-0003-3360-3783; Delerue-Matos, Cristina/0000-0002-3924-776X; Vieira, Natividade/0000-0003-1297-6046					Assessing the ecological status of fluvial ecosystems employing a macroinvertebrate multi-taxon and multi-biomarker approach								ENVIRONMENTAL MONITORING AND ASSESSMENT				191	8					503			10.1007/s10661-019-7629-3							Article	AUG 2019	2019	Biomarkers are recognised sensitive early-warning tools of biological effects in aquatic organisms. In this scope, the main aim of this study was to investigate the potential usefulness of a battery of biomarkers, evaluated in different benthic macroinvertebrate taxa, to discriminate aquatic ecosystems with different levels of ecological status and to provide further clues supporting environmenta…
381	J	Morais, Gisele dos Santos; Vieira, Thalita Bastida; Santos, Gustavo Souza; Baika, Loana M.; Cestari, Marta Margarete; Grassi, Marco Tadeu; Navarro da Silva, Mario Antonio				Cestari, Marta/AAK-4242-2021; Vieira, Thalita/L-2039-2015; Souza Santos, Gustavo/GSD-5472-2022; da Silva, Mario/C-5287-2013; Grassi, Marco Tadeu/F-9337-2012; Souza Santos, Gustavo/D-1771-2017	Grassi, Marco Tadeu/0000-0002-9325-2674; Souza Santos, Gustavo/0000-0003-3529-825X; Navarro da Silva, Mario Antonio/0000-0002-9762-632X					Biological, biochemical and genotoxic effects of Sb in the midge Chironomus sancticaroli Strixino and Strixino, 1981 (Diptera: Chironomidae)								ECOTOXICOLOGY AND ENVIRONMENTAL SAFETY				176				196	203				10.1016/j.ecoenv.2019.03.080							Article	JUL 30 2019	2019	In aquatic systems, antimony (Sb) is found in the water column and associated with sediment particles being bioavailable to organisms. Consequently, toxic effects have been detected in benthic invertebrates, but the toxicity after Sb exposure in Chironomidae have not been investigated. Were investigated DNA damage, activities of cholinesterase (ChE), alpha and beta esterase (EST-alpha, EST-beta),…
382	J	Graves, Stephanie D.; Liber, Karsten; Palace, Vince; Hecker, Markus; Doig, Lome E.; Janz, David M.				Janz, David/F-5481-2010; Palace, Vince/AHB-6708-2022; Graves, Stephanie/HNP-1726-2023	Doig, Lorne/0000-0001-8363-3636; Graves, Stephanie/0000-0003-4535-9941; Janz, David/0000-0002-1866-9787; Palace, Vince/0000-0003-2134-2299					Distribution of experimentally added selenium in a boreal lake ecosystem								ENVIRONMENTAL TOXICOLOGY AND CHEMISTRY				38	9			1954	1966				10.1002/etc.4508					JUL 2019		Article	SEP 2019	2019	Human activities have increased the release of selenium (Se) to aquatic environments, but information about the trophic transfer dynamics of Se in Canadian boreal lake systems is limited. In the present study, Se was added as selenite to limnocorrals (2-m-diameter, 3000-L in situ enclosures) in a boreal lake in northwestern Ontario to reach nominal concentrations of 1 and 10 mu g Se/L in triplica…
383	J	Kotalik, Christopher J.; Clements, William H.				Clements, William/N-2686-2016						Stream Mesocosm Experiments Show Significant Differences in Sensitivity of Larval and Emerging Adults to Metals								ENVIRONMENTAL SCIENCE & TECHNOLOGY				53	14			8362	8370				10.1021/acs.est.9b00883							Article	JUL 16 2019	2019	Evaluations of aquatic insect responses to contaminants typically use larval life stages to characterize taxa sensitivity, but the effects of contaminants to emerging terrestrial adults have received less attention. We present the results of two stream mesocosm experiments that exposed aquatic insects to mixtures of Cu and Zn. We compared responses of larvae and emerging adults in a single-specie…
384	J	Hayasaka, Daisuke; Kobashi, Koji; Hashimoto, Koya				早坂, 大亮/AAE-8469-2020	Hayasaka, Daisuke/0000-0002-4108-7101; Hashimoto, Koya/0000-0003-3510-1453					Community responses of aquatic insects in paddy mesocosms to repeated exposures of the neonicotinoids imidacloprid and dinotefuran								ECOTOXICOLOGY AND ENVIRONMENTAL SAFETY				175				272	281				10.1016/j.ecoenv.2019.03.051							Article	JUL 15 2019	2019	Pesticides are one of major threats to wetland environments and their communities, and thus the information about ecological impact assessment of agro-chemicals on ecosystems is essential for future effective pesticides management. Here, effects of the yearly application of two neonicotinoids, imidacloprid and dinotefuran on aquatic insect communities of experimental rice fields were assessed dur…
385	J	Barbosa, Domingos S.; Barbosa, Danilo S.; Espindola, Evaldo L. G.; Daam, Michiel A.				Barbosa, Domingos/J-9707-2012; Barbosa, Danilo/HPB-8933-2023; Daam, Michiel/G-6303-2015; Espindola, Evaldo/H-7053-2012	Daam, Michiel/0000-0001-9203-5400; Espindola, Evaldo/0000-0003-1700-9661					The direct effects of a tropical natural humic substance to three aquatic species and its influence on their sensitivity to copper								ECOTOXICOLOGY				28	5			550	558				10.1007/s10646-019-02031-3							Article	JUL 2019	2019	Few studies have been conducted so far into the effects of humic substances (HS) on aquatic organisms and their influence on the toxicity of chemical pollutants in the tropics. The aim of the present study was therefore to evaluate the direct effects of locally-derived tropical natural HS on the cladoceran Daphnia similis, the midge Chironomus xanthus and the fish Danio rerio. The influence of a …
386	J	Cavallaro, Michael C.; Main, Anson R.; Liber, Karsten; Phillips, Lain D.; Headley, John V.; Peru, Kerry M.; Morrissey, Christy A.				Cavallaro, Michael/IYS-3553-2023; Main, Anson/AAP-5899-2020	Phillips, Iain/0000-0003-0955-3771					Neonicotinoids and other agricultural stressors collectively modify aquatic insect communities								CHEMOSPHERE				226				945	955				10.1016/j.chemosphere.2019.03.176							Article	JUL 2019	2019	Threats to wetland water quality and aquatic insect secondary production in agricultural landscapes are multifaceted and are known to vary spatially and temporally. We designed this study with the aim to disentangle the effects of multiple stressors on emerging aquatic insects from wetlands impacted by intensive agricultural practices and receiving runoff from neonicotinoid-treated canola. A tota…
387	J	Im, Jeongeun; Chatterjee, Nivedita; Choi, Jinhee				Choi, Jinhee/H-2464-2016; Chatterjee, Nivedita/AAQ-1320-2021	Chatterjee, Nivedita/0000-0002-6080-4495; Choi, Jinhee/0000-0003-3393-7505					Genetic, epigenetic, and developmental toxicity of Chironomus riparius raised in metal-contaminated field sediments: A multi-generational study with arsenic as a second challenge								SCIENCE OF THE TOTAL ENVIRONMENT				672				789	797				10.1016/j.scitotenv.2019.04.013							Article	JUL 1 2019	2019	Ecotoxidty tests conducted under well-controlled lab conditions often do not reflect the real environmental conditions. To this end, we designed an ecotoxicity test using an aquatic midge, Chironomus riparius, raised in metal-contaminated field sediments (MCFS), which reflect the real environmental conditions, for five consecutive generations (F0-F4) followed by a toxic response to arsenic exposu…
388	J	Silva, Carlos J. M.; Patricio Silva, Ana L.; Gravato, Carlos; Pestana, Joao L. T.				Pestana, Joao/A-9279-2008; Gravato, Carlos Alexandre Sarabando/I-6496-2019; Patricio Silva, Ana/K-1919-2013	Pestana, Joao/0000-0003-1322-2959; Gravato, Carlos Alexandre Sarabando/0000-0003-0562-6945; Patricio Silva, Ana/0000-0003-1932-1229; Silva, Carlos J.M./0000-0001-7590-9639					Ingestion of small-sized and irregularly shaped polyethylene microplastics affect Chironomus riparius life-history traits								SCIENCE OF THE TOTAL ENVIRONMENT				672				862	868				10.1016/j.scitotenv.2019.04.017							Article	JUL 1 2019	2019	Microplastics (MPs) are emerging contaminants of freshwater ecosystems. Once in aquatic systems, most of these plastic particles undergo processes of fragmentation, biofouling, and sedimentation, resulting in increased concentrations of smaller sized and irregularly-shaped particles in the sediment. High levels of MPs in freshwater sediments can denote a potential threat to benthic and sediment-d…
389	J	Tomilina, I. I.; Grebenjuk, L. P.										Induction of Deformities of the Hard-Chitinized Mouthpart Structures of Larvae Chironomus riparius Meigen under Various Contents of Persistent Organic Substances in Bottom Sediments								INLAND WATER BIOLOGY				12	3			346	355				10.1134/S1995082919030167							Article	JUL 2019	2019	It is shown that the number of deformations of mouthpart structures of larvae Chironomus riparius reflects the potential danger of contaminated bottom sediments and can serve as a good biomarker when monitoring the ecological status of freshwater ecosystems. The method of quantification of the deformation rate of hard-chitinized structures (mentum and mandibles) has been approbated. It has been r…
390	J	Gagliardi, Bryant; Long, Sara M.; Pettigrove, Vincent J.; Griffin, Philippa C.; Hoffmann, Ary A.				Hoffmann, Ary/C-2961-2011	LONG, SARA/0000-0001-5323-8846; , Bryant/0000-0003-4118-593X; Hoffmann, Ary/0000-0001-9497-7645					A re-evaluation of chironomid deformities as an environmental stress response: avoiding survivorship bias and testing noncontaminant biological factors								ENVIRONMENTAL TOXICOLOGY AND CHEMISTRY				38	8			1658	1667				10.1002/etc.4446					JUN 2019		Article	AUG 2019	2019	Larval deformities have been observed in chironomids, and are thought to be associated with aquatic contaminant exposure. However, in laboratory assays, deformities have not been linked with contaminants in the absence of potential confounding variables including mortality, which introduces a survivorship bias. There is also a paucity of data on noncontaminant causes. In addition, power analyses …
391	J	Arambourou, Helene; Planello, Rosario; Llorente, Lola; Fuertes, Inmaculada; Barata, Carlos; Delorme, Nicolas; Noury, Patrice; Herrero, Oscar; Villeneuve, Aurelie; Bonnineau, Chloe				Fuertes, Inmaculada/AAV-4231-2021; Planello, Rosario/V-1462-2019; Barata, Carlos/K-8232-2014; Herrero, Oscar/B-3782-2012; Llorente Ortega, Lola/M-2973-2018; Planello, Rosario/E-9975-2015	Barata, Carlos/0000-0002-3360-0729; Bonnineau, Chloe/0000-0001-6341-003X; Herrero, Oscar/0000-0002-1410-368X; Llorente Ortega, Lola/0000-0002-1716-6889; Fuertes, Inmaculada/0000-0001-8415-7993; Planello, Rosario/0000-0003-3730-9549					Chironomus riparius exposure to field-collected contaminated sediments: From subcellular effect to whole-organism response								SCIENCE OF THE TOTAL ENVIRONMENT				671				874	882				10.1016/j.scitotenv.2019.03.384							Article	JUN 25 2019	2019	The toxicity of three field-collected sediments differentially contaminated with pesticides, heavy metals, phtalates and polycyclic aromatic hydrocarbons (PAHs), was assessed in Chironomus riparius. For this purpose, C. riparius larvae were exposed throughout their entire life cycle to sediments collected in three sites along the Saulx river in France, and the toxic effects were measured at diffe…
392	J	Ziajahromi, Shima; Kumar, Anupama; Neale, Peta A.; Leusch, Frederic D. L.				Kumar, Anu/E-9643-2011; Ziajahromi, Shima/AAH-2559-2020; Neale, Peta/F-2167-2010; Leusch, Frederic/A-2806-2011	Ziajahromi, Shima/0000-0003-0485-2668; Neale, Peta/0000-0002-4418-1654; Leusch, Frederic/0000-0002-6934-4587					Effects of polyethylene microplastics on the acute toxicity of a synthetic pyrethroid to midge larvae (Chironomus tepperi) in synthetic and river water								SCIENCE OF THE TOTAL ENVIRONMENT				671				971	975				10.1016/j.scitotenv.2019.03.425							Article	JUN 25 2019	2019	Microplastics are ubiquitous pollutants in the aquatic environment. However, our understanding of the interaction of chemicals, particularly synthetic pyrethroids, with microplastics and the potential toxic effects of sorbed contaminants on aquatic organisms under realistic conditions is still extremely limited. In this study, we examined whether the presence of polyethylene (PE) microplastics ca…
393	J	Campos, Diana; Silva, Ana Rita R.; Loureiro, Susana; Grabicova, Katerina; Stanova, Andrea Vojs; Soares, Amadeu M. V. M.; Pestana, Joao L. T.				Stanova, Andrea/AAL-4714-2021; Loureiro, Susana/B-4462-2008; Grabicova, Katerina/F-7921-2015; Silva, Ana Rita/U-9780-2018; Soares, Amadeu/A-8304-2008; Pestana, Joao/A-9279-2008; Campos, Diana M/U-9808-2018	Grabicova, Katerina/0000-0002-6026-6260; Silva, Ana Rita/0000-0003-0689-639X; Soares, Amadeu/0000-0003-0879-9470; Vojs Stanova, Andrea/0000-0002-8541-5170; Loureiro, Susana/0000-0002-5393-9623; Pestana, Joao/0000-0003-1322-2959; Campos, Diana M/0000-0002-3272-9360					Two-generational effects of Benzophenone-3 on the aquatic midge Chironomus riparius								SCIENCE OF THE TOTAL ENVIRONMENT				669				983	990				10.1016/j.scitotenv.2019.03.023							Article	JUN 15 2019	2019	Organic UV-filters are emergent contaminants continuously released into the aquatic ecosystems. These compounds are persistent showing potential for bioaccumulation. Partial life-cycle tests may underestimate the toxicity of UV-filters especially since these compounds have shown to act as endocrine disruptors. In the present study, the benthic aquatic insect Chironomus riparius was exposed to a g…
394	J	Wang, Lei; Zhou, Linjun; Fan, Deling; Wang, Zhen; Gu, Wen; Shi, Lili; Liu, Jining; Yang, Jiaxin				汪, 贞/HLZ-0757-2023; yang, jiaxin/KPY-7577-2024	Linjun, Zhou/0000-0001-8079-2463					Bisphenol P activates hormonal genes and introduces developmental outcomes in Chironomus tentans								ECOTOXICOLOGY AND ENVIRONMENTAL SAFETY				174				675	682				10.1016/j.ecoenv.2019.03.018							Article	JUN 15 2019	2019	The endocrine disrupting properties of bisphenol A (BPA) discharged to the environment have been newly identified by the European Chemicals Agency, increasing the need to assess the environmental endocrine disrupting potentials of its alternatives with which it shares close structural features. However, few investigations of the environmental endocrine disrupting functions of BPA analogs have bee…
395	J	Heye, Katharina; Lotz, Thorsten; Wick, Arne; Oehlmann, Joerg				Wick, Arne/AAV-6752-2021; Oehlmann, Jorg/B-4565-2010	Oehlmann, Jorg/0000-0002-6075-2701					Interactive effects of biotic and abiotic environmental stressors on carbamazepine toxicity in the non-biting midge Chironomus riparius								WATER RESEARCH				156				92	101				10.1016/j.watres.2019.03.007							Article	JUN 1 2019	2019	The toxicity of contaminants in freshwater ecosystems can increase in combination with environmental stress, leading to a potential underestimation of risk in conventional assessments. The number of multiple-stress experiments in ecotoxicology is growing constantly, but pharmaceuticals have mostly been disregarded. As an omnipresent pharmaceutical in the water cycle, the antiepileptic drug carbam…
396	J	Kuhlmann, Janna; Kretschmann, Andreas C.; Bester, Kai; Bollmann, Ulla E.; Dalhoff, Kristoffer; Cedergreen, Nina				Bollmann, Ulla/F-5535-2019; Bester, Kai/D-2526-2012; Kretschmann, Andreas/ABA-2997-2020; Dalhoff, Kristoffer/AAL-1039-2020; Dalhoff, Kristoffer/J-9821-2016; Cedergreen, Nina/F-6731-2014	Dalhoff, Kristoffer/0000-0001-8615-231X; Bester, Kai/0000-0001-6348-416X; Bollmann, Ulla E./0000-0001-7834-1364; Cedergreen, Nina/0000-0003-4724-9447					Enantioselective mixture toxicity of the azole fungicide imazalil with the insecticide α-cypermethrin in Chironomus riparius: Investigating the importance of toxicokinetics and enzyme interactions								CHEMOSPHERE				225				166	173				10.1016/j.chemosphere.2019.03.023							Article	JUN 2019	2019	The fungicide imazalil is a chiral compound with one R- and one S-enantiomer. Enantiomers, while having the same chemical properties, can differ in their biological activity expressed as efficacy/toxicity as well as in their degradation kinetics and pathways. Azoles such as imazalil have been shown to synergize the effect of pyrethroid insecticides like alpha-cypermethrin through inhibition of cy…
397	J	Monteiro, Hugo R.; Pestana, Joao L. T.; Novais, Sara C.; Soares, Amadeu M. V. M.; Lemos, Marco F. L.				Novais, Sara/A-9032-2012; Soares, Amadeu/A-8304-2008; Monteiro, Hugo Ricardo/C-7853-2012; Pestana, Joao/A-9279-2008; Lemos, Marco/F-7951-2011	Novais, Sara/0000-0003-1306-3396; Soares, Amadeu/0000-0003-0879-9470; Monteiro, Hugo Ricardo/0000-0003-4913-1194; Pestana, Joao/0000-0003-1322-2959; Lemos, Marco/0000-0001-9887-1864					Toxicity of the insecticides spinosad and indoxacarb to the non-target aquatic midge Chironomus riparius								SCIENCE OF THE TOTAL ENVIRONMENT				666				1283	1291				10.1016/j.scitotenv.2019.02.303							Article	MAY 20 2019	2019	Spinosad and indoxacarb are two relatively new insecticides mainly used in agriculture to control insect pests. However, at their current application rates, non-target aquatic insect species may also be impacted. In this study, larvae of the non-biting midge Chironomus riparius were exposed in the laboratory to both insecticides and their effects evaluated at the organismal level, using standard …
398	J	Flanders, J. R.; Long, Gary; Reese, Bill; Grosso, Nancy R.; Clements, William; Stahl, Ralph G.										Assessment of potential mercury toxicity to native invertebrates in a high-gradient stream								INTEGRATED ENVIRONMENTAL ASSESSMENT AND MANAGEMENT				15	3			374	384				10.1002/ieam.4133							Article	MAY 2019	2019	This study evaluated potential effects of mercury (Hg) on benthic macroinvertebrates in the South River, Virginia, USA. The study used a multiple lines of evidence approach, including spatially and temporally matched sediment chemistry, biological, and toxicological information (Sediment Quality Triad), exposure and effect analysis in bulk and interstitial sediment and interstitial water, and cri…
399	J	Hale, Robin; Colombo, Valentina; Hoak, Molly; Pettigrove, Vin; Swearer, Stephen E.				SWEARER, STEPHEN/AAC-1527-2020; SWEARER, STEPHEN/X-4882-2018	SWEARER, STEPHEN/0000-0001-6381-9943; Hale, Robin/0000-0002-8212-7026					The influence of potential stressors on oviposition site selection and subsequent growth, survival and emergence of the non-biting midge (Chironomus tepperi)								ECOLOGY AND EVOLUTION				9	9			5512	5522				10.1002/ece3.5148							Article	MAY 2019	2019	Theory predicts that animals should prefer habitats where their fitness is maximized but some mistakenly select habitats where their fitness is compromised, that is, ecological traps. Understanding why this happens requires knowledge of the habitat selection cues animals use, the habitats they prefer and why, and the fitness costs of habitat selection decisions. We conducted experiments with a fr…
400	J	Marziali, Laura; Rosignoli, Federica; Valsecchi, Sara; Polesello, Stefano; Stefani, Fabrizio				Valsecchi, Sara/AAN-2990-2021; POLESELLO, STEFANO/N-7183-2015; Stefani, Fabrizio/C-8752-2011; Marziali, Laura/B-7047-2015	Valsecchi, Sara/0000-0003-2200-3475; Marziali, Laura/0000-0003-4321-0721; STEFANI, FABRIZIO/0000-0001-5200-0529					Effects of Perfluoralkyl Substances on a Multigenerational Scale: A Case Study with Chironomus riparius (Diptera, Chironomidae)								ENVIRONMENTAL TOXICOLOGY AND CHEMISTRY				38	5			988	999				10.1002/etc.4392							Article	MAY 2019	2019	A multigenerational test with Chironomus riparius was performed to assess long-term effects on life-traits of exposure to selected perfluoroalkyl compounds: perfluorooctane sulfonate (PFOS), perfluorooctanoic acid (PFOA), and perfluorobutane sulfonate (PFBS). These persistent contaminants are widespread in aquatic ecosystems at low concentrations, possibly exerting long-term toxicity. Larvae of C…
401	J	Raby, Melanie; Maloney, Erin; Poirier, David G.; Sibley, Paul K.				Maloney, Erin/LLM-0018-2024						Acute Effects of Binary Mixtures of Imidacloprid and Tebuconazole on 4 Freshwater Invertebrates								ENVIRONMENTAL TOXICOLOGY AND CHEMISTRY				38	5			1093	1103				10.1002/etc.4386							Article	MAY 2019	2019	Receiving waters from agricultural areas can contain multiple pesticides such as the neonicotinoid imidacloprid and the fungicide tebuconazole, leading to the potential for aquatic life to be exposed to such mixtures. In the present study, the effects of tebuconazole were tested alone and in binary mixtures with imidacloprid on 4 aquatic invertebrates: Chironomus dilutus, Hyalella azteca, Lumbric…
402	J	Liu, Zhihong; Tai, Peidong; Li, Xiaojun; Kong, Lingxue; Matthews, Ty G.; Lester, Rebecca E.; Mondon, Julie A.				Lester, Rebecca/H-3907-2011; li, xiaojun/O-6854-2016; Matthews, Ty/G-1677-2013; Kong, Lingxue/D-8216-2011	Kong, Lingxue/0000-0001-6219-3897; Lester, Rebecca/0000-0003-2682-6495					Deriving site-specific water quality criteria for ammonia from national versus international toxicity data								ECOTOXICOLOGY AND ENVIRONMENTAL SAFETY				171				665	676				10.1016/j.ecoenv.2018.12.078							Article	APR 30 2019	2019	A key question to be asked when developing regional water quality criteria with scarce toxicity data is whether such data need to be locally derived. To address this, ammonia toxicity data from local aquatic species in the Liao River were compared against data from species native and non-native to China, based on comparisons of the overall trends of species sensitivity distributions and derived w…
403	J	Zhang, Chao; Shan, Baoqing; Tang, Wenzhong; Wang, Can; Zhang, Lixiao				Tang, Wenzhong/AAM-6971-2020; Zhang, Lixiao/G-1462-2014	Tang, Wenzhong/0000-0001-8347-8592; zhang, chao/0000-0003-1358-0342					Identifying sediment-associated toxicity in rivers affected by multiple pollutants from the contaminant bioavailability								ECOTOXICOLOGY AND ENVIRONMENTAL SAFETY				171				84	91				10.1016/j.ecoenv.2018.12.075							Article	APR 30 2019	2019	In this study, we estimated the toxicity risks from river sediments that were affected by multiple pollutants in the Haihe River Basin. We used a range of methods to determine the concentrations, bioavailability, and toxicity of a range of metals and contaminants in sediments and sediment porewater and then assessed the ecological risks and toxicity using various multivariate statistical approach…
404	J	Heye, Katharina; Wiebusch, Janina; Becker, Johannes; Rongstock, Lydia; Broeder, Kathrin; Wick, Arne; Schulte-Oehlmann, Ulrike; Oehlmann, Joerg				Wick, Arne/AAV-6752-2021; Schulte-Oehlmann, Ulrike/D-1339-2010; Oehlmann, Jorg/B-4565-2010	Rongstock, Lydia/0000-0002-9395-537X; Oehlmann, Jorg/0000-0002-6075-2701					Ecotoxicological characterization of the antiepileptic drug carbamazepine using eight aquatic species: baseline study for future higher tier tests								JOURNAL OF ENVIRONMENTAL SCIENCE AND HEALTH PART A-TOXIC/HAZARDOUS SUBSTANCES & ENVIRONMENTAL ENGINEERING				54	5			441	451				10.1080/10934529.2018.1562819							Article	APR 16 2019	2019	Ecotoxicological effects of the antiepileptic drug carbamazepine (CBZ) were investigated in one primary producer (Desmodesmus subspicatus) and seven invertebrate species (Daphnia magna, Daphnia pulex, Ceriodaphnia dubia, Gammarus fossarum, Potamopyrgus antipodarum, Lumbriculus variegatus and Chironomus riparius) using OECD and US EPA guidelines for chronic toxicity testing. The present data set w…
405	J	Niemuth, Nicholas J.; Curtis, Becky J.; Hang, Mimi N.; Gallagher, Miranda J.; Fairbrother, D. Howard; Hamers, Robert J.; Klaper, Rebecca D.				; Hamers, Robert/C-6466-2008	Klaper, Rebecca/0000-0002-9239-6916; Hamers, Robert/0000-0003-3821-9625					Next-Generation Complex Metal Oxide Nanomaterials Negatively Impact Growth and Development in the Benthic Invertebrate Chironomus riparius upon Settling								ENVIRONMENTAL SCIENCE & TECHNOLOGY				53	7			3860	3870				10.1021/acs.est.8b06804							Article	APR 2 2019	2019	Most studies of nanomaterial environmental impacts have focused on relatively simple first-generation nanomaterials, including metals or metal oxides (e.g., Ag, ZnO) for which dissolution largely accounts for toxicity. Few studies have considered nanomaterials with more complex compositions, such as complex metal oxides, which represent an emerging class of next-generation nanomaterials used in c…
406	J	Leppanen, Jaakko Johannes; Luoto, Tomi P.; Weckstrom, Jan				Weckstrom, Jan/N-7665-2013	Weckstrom, Jan/0000-0001-5604-617X; Luoto, Tomi/0000-0001-6925-3688					Spatio-temporal impact of salinated mine water on Lake Jormasjarvi, Finland								ENVIRONMENTAL POLLUTION				247				1078	1088				10.1016/j.envpol.2019.01.111							Article	APR 2019	2019	The salinization of freshwater environments is a global concern, and one of the largest sources of salinated water is the mining industry. An increasing number of modern mines are working with low grade sulfide ores, resulting in increased volumes of potentially harmful saline drainage. We used water monitoring data, together with data on sedimentary fossil remains (cladoceran, diatom and chirono…
407	J	Martinez-Paz, Pedro; Negri, Viviana; Esteban-Arranz, Adrian; Martinez-Guitarte, Jose Luis; Ballesteros, Paloma; Morales, Monica				Negri, Viviana/ABG-4388-2020; Esteban-Arranz, Adrian/AAT-3148-2021; Morales, Monica/E-6725-2015; Martinez-Guitarte, Jose-Luis/M-3990-2014; Martinez-Paz, Pedro/E-6358-2015; Negri, Viviana/E-9441-2017	Morales, Monica/0000-0001-9786-9076; Martinez-Guitarte, Jose-Luis/0000-0002-7722-864X; Martinez-Paz, Pedro/0000-0002-5772-8153; ESTEBAN ARRANZ, ADRIAN/0000-0003-4953-8066; Negri, Viviana/0000-0001-8933-0898					Effects at molecular level of multi-walled carbon nanotubes (MWCNT) in Chironomus riparius (DIPTERA) aquatic larvae								AQUATIC TOXICOLOGY				209				42	48				10.1016/j.aquatox.2019.01.017							Article	APR 2019	2019	Nowadays, due to the physical, chemical, electrical, thermal and mechanical properties of carbon nanotubes (CNT), its have been currently incorporated into biomedical products and they are employed in drug delivery drug administration, biosensor design, microbial treatments, consumer products, and new products containing CNT are expected in the future. CNT are hydrophobic and have a tendency to a…
408	J	Monteiro, Hugo R.; Lemos, Marco F. L.; Novais, Sara C.; Soares, Amadeu M. V. M.; Pestana, Joao L. T.				Soares, Amadeu/A-8304-2008; Novais, Sara/A-9032-2012; Lemos, Marco/F-7951-2011; Monteiro, Hugo Ricardo/C-7853-2012; Pestana, Joao/A-9279-2008	Soares, Amadeu/0000-0003-0879-9470; Novais, Sara/0000-0003-1306-3396; Lemos, Marco/0000-0001-9887-1864; Monteiro, Hugo Ricardo/0000-0003-4913-1194; Pestana, Joao/0000-0003-1322-2959					Amitraz toxicity to the midge Chironomus riparius: Life-history and biochemical responses								CHEMOSPHERE				221				324	332				10.1016/j.chemosphere.2019.01.018							Article	APR 2019	2019	Acute and chronic toxicity of the formamidine pesticide amitraz to the midge Chironomus riparius was assessed using conventional ecotoxicological tests and biochemical approaches (biomarkers). Amitraz is mainly used as an ectoparasiticide in veterinary medicine, but also in agriculture and apiculture. However, information of amitraz toxicity to non-target invertebrates is limited. Besides the imp…
409	J	Abel, Sebastian; Akkanen, Jarkko				Abel, Sebastian/AFF-0497-2022	Akkanen, Jarkko/0000-0001-9232-0121					Novel, Activated Carbon-Based Material for in-Situ Remediation of Contaminated Sediments								ENVIRONMENTAL SCIENCE & TECHNOLOGY				53	6			3217	3224				10.1021/acs.est.8b06471							Article	MAR 19 2019	2019	Applying activated carbon (AC) to contaminated sediments is an in-situ approach to remediation with great potential. The bioavailability of persistent organic pollutants can be rapidly reduced and kept low over long periods of time. However, there are limitations to the method. The high buoyancy of AC particles makes their application difficult in the field, and AC retention on the amended site c…
410	J	Allgeier, Stefanie; Kaestel, Anna; Bruehl, Carsten A.				Bruhl, Carsten/F-3385-2012	Bruhl, Carsten A./0000-0003-1332-535X					Adverse effects of mosquito control using Bacillus thuringiensis var. israelensis: Reduced chironomid abundances in mesocosm, semi-field and field studies								ECOTOXICOLOGY AND ENVIRONMENTAL SAFETY				169				786	796				10.1016/j.ecoenv.2018.11.050							Article	MAR 2019	2019	The ecological consequences of mosquito control using the larvicide Bacillus thuringiensis israelensis (Bti) are still a matter of debate especially when it comes to adverse effects on non-target but susceptible non-biting midges (Chironomidae). Our work aimed to assess the effects of Bti applied in operational mosquito control rates on chironomid abundances in seasonal flooded freshwater wetland…
411	J	Bozanic, Milenka; Markovic, Zoran; Zivic, Miroslav; Dojcinovc, Biljana; Peric, Aleksandar; Stankovic, Marko; Zivic, Ivana				Živić, Miroslav/GMW-7405-2022; Zivic, Ivana/MFH-9267-2025; Stankovic, Marko/MAI-1301-2025; Božanić, Milenka/IUP-7205-2023	Bozanic, Milenka/0000-0003-4755-2286; Zivic, Miroslav/0000-0002-0314-5032; Markovic, Zoran/0000-0003-3703-9921; Stankovic, Marko/0000-0002-0555-5297; Zivic, Ivana/0000-0002-4397-9904					Mouthpart Deformities of Chironomus plumosus Larvae Caused by Increased Concentrations of Copper in Sediment from Carp Fish Pond								TURKISH JOURNAL OF FISHERIES AND AQUATIC SCIENCES				19	3			251	259				10.4194/1303-2712-v19_3_08							Article	MAR 2019	2019	Elevated concentrations of heavy metals in water can cause deformities of the mouthparts in chironomid larvae reared on artificial sediment. This investigation is an attempt to study effects of increased copper concentrations on mouthparts deformities of Chironomus plumosus larvae reared on natural sediment obtained from carp pond. Since the bioavailability of heavy metals is greater in artificia…
412	J	Gerard, Claudia; Lance, Emilie				Lance, Emilie/AAZ-4540-2020	Lance, Emilie/0000-0003-1731-0390					Decline of freshwater gastropods exposed to recurrent interacting stressors implying cyanobacterial proliferations and droughts								AQUATIC ECOLOGY				53	1			79	96				10.1007/s10452-019-09674-8							Article	MAR 2019	2019	Freshwater biota increasingly undergo multiple stressors, but we poorly understand to what extent they influence the dynamics of community structure. Here, we study the impact of combined stressor exposure on gastropods at 9-year interval, through a monthly 1-year (2013) monitoring, also providing data on the occurrence of other macroinvertebrate taxa. Previous study in 2004 showed the occurrence…
413	J	Lecrivain, Nathalie; Frossard, Victor; Clement, Bernard					Frossard, Victor/0000-0003-1338-4739					Contribution of trace metallic elements to weakly contaminated lacustrine sediments: effects on benthic and pelagic organisms through multi-species laboratory bioassays								ECOTOXICOLOGY				28	2			154	166				10.1007/s10646-018-2008-3							Article	MAR 2019	2019	Surficial sediments exhibit higher levels of contamination than overlying water, especially from persistent contaminants such as trace metallic elements (TMEs). While sediments could in turn act as sources of contamination for the water column, their ecotoxicology is yet rarely assessed in a multi-compartments perspective. This study aims at assessing the response of benthic and pelagic organisms…
414	J	Nutile, Samuel A.; Solan, Megan E.					Nutile, Samuel/0000-0002-9274-1564; Solan, Megan/0000-0002-2298-5336					Toxicity testing of eco-friendly de-icing formulations using Chironomus dilutus								ENVIRONMENTAL POLLUTION				246				408	413				10.1016/j.envpol.2018.12.033							Article	MAR 2019	2019	An influx of chloride ions from road de-icing solutions can result in toxicological effects to organisms in terrestrial and aquatic environments. As such, eco-friendly de-icing alternatives are sought to mitigate environmental impacts of de-icing impervious surfaces, while maintaining human safety. While many alternative de-icers are economically impractical for municipal use, the residential com…
415	J	Ferrari, B. J. D.; Vignati, D. A. L.; Roulier, J. -L.; Coquery, M.; Szalinska, E.; Bobrowski, A.; Czaplicka, A.; Dominik, J.				Vignati, Davide/N-3679-2019; Ferrari, Benoît/Q-5871-2019; Czaplicka, Anna/E-2814-2017; Bobrowski, Andrzej/AAJ-3171-2021; Dominik, Janusz/G-3707-2018; Ferrari, Benoit/K-9139-2013; Szalinska, Ewa/J-5033-2018	Ferrari, Benoit/0000-0003-4731-4704; Szalinska, Ewa/0000-0002-5483-193X; Bobrowski, Andrzej/0000-0001-9858-6983; Coquery, Marina/0000-0002-6831-8408; Vignati, Davide/0000-0001-7940-2149; Czaplicka, Anna/0000-0002-2063-9034					Chromium bioavailability in aquatic systems impacted by tannery wastewaters. Part 2: New insights from laboratory and in situ testing with Chironomus riparius Meigen (Diptera, Chironomidae)								SCIENCE OF THE TOTAL ENVIRONMENT				653				1	9				10.1016/j.scitotenv.2018.10.258							Article	FEB 25 2019	2019	Chromium is widely used as a tanning agent and can become a contaminant of concern in aquatic ecosystems receiving discharges from industrial or artisanal tanning activities. In a companion study, we showed that Cr discharged by tanneries was bioavailable to indigenous chironomids with accumulation via sediment ingestion likely to represent the predominant exposure route. However, Cr accumulation…
416	J	Vignati, D. A. L.; Ferrari, B. J. D.; Roulier, J. -L.; Coquery, M.; Szalinska, E.; Bobrowski, A.; Czaplicka, A.; Kownacki, A.; Dominik, J.				Ferrari, Benoît/Q-5871-2019; Bobrowski, Andrzej/AAJ-3171-2021; Vignati, Davide/N-3679-2019; Dominik, Janusz/G-3707-2018; Czaplicka, Anna/E-2814-2017; Szalinska, Ewa/J-5033-2018; Ferrari, Benoit/K-9139-2013	Szalinska, Ewa/0000-0002-5483-193X; Coquery, Marina/0000-0002-6831-8408; Bobrowski, Andrzej/0000-0001-9858-6983; Ferrari, Benoit/0000-0003-4731-4704; Czaplicka, Anna/0000-0002-2063-9034; Vignati, Davide/0000-0001-7940-2149					Chromium bioavailability in aquatic systems impacted by tannery wastewaters. Part 1: Understanding chromium accumulation by indigenous chironomids								SCIENCE OF THE TOTAL ENVIRONMENT				653				401	408				10.1016/j.scitotenv.2018.10.259							Article	FEB 25 2019	2019	The tanning industry uses large quantities of Cr whose contribution to the contaminant burden of aquatic organismsis not yet fully understood. The present study investigated Cr bioaccumulation by indigenous chironomids in a freshwater ecosystem impacted by tannery effluents. Total Cr content in sediments and in chironomidswas determined on several occasions. Chromium distribution among sediments …
417	J	Mortl, Maria; Takacs, Eszter; Klatyik, Szandra; Szekacs, Andras				Mörtl, Mária/AAO-4853-2021; Klátyik, Szandra/JFJ-3810-2023; Szekacs, Andras/I-8416-2016	Szekacs, Andras/0000-0001-5816-3775					Aquatic toxicity and loss of linear alkylbenzenesulfonates alone and in a neonicotinoid insecticide formulation in surface water								SCIENCE OF THE TOTAL ENVIRONMENT				652				780	787				10.1016/j.scitotenv.2018.10.211							Article	FEB 20 2019	2019	Substance losses of linear alkylbenzene sulfonates (LASs) in a neat surfactant mixture, in an insecticide formulation MOSPILAN 20 SG, and in solutions with different neonicotinoid active ingredients (AIs) was studied in distilled water and in surface water samples originated from River Danube. Analytical measurements were performed both by HPLC-UV and commercial ELISA methods. Loss rates of LASs …
418	J	Mehler, W. Tyler; Gagliardi, Bryant; Keough, Michael J.; Pettigrove, Vincent					Keough, Michael/0000-0002-3382-3068; , Bryant/0000-0003-4118-593X					Evaluating freshwater mining sediment toxicity in Tasmania: Achieving strong multiple lines of evidence								SCIENCE OF THE TOTAL ENVIRONMENT				651				1243	1252				10.1016/j.scitotenv.2018.09.245							Article	FEB 15 2019	2019	Mining-impacted aquatic systems could be at risk from an assortment of pollutants. The present study evaluated toxicity of mining site sediments from western Tasmania by conducting bioassays with two Australian freshwater species (Chironomus tepperi and Austrochiltonia subtenuis). The present study used multiple lines of evidence (LoE) to assess risk to aquatic biota and the potential sources of …
419	J	Bartlett, Jesamine; Convey, Pete; Hayward, Scott A. L.				Convey, Peter/AAV-5728-2020						Not so free range? Oviposition microhabitat and egg clustering affects Eretmoptera murphyi (Diptera: Chironomidae) reproductive success								POLAR BIOLOGY				42	2			271	284				10.1007/s00300-018-2420-4							Article	FEB 2019	2019	Understanding the physiology of non-native species in Antarctica is key to elucidating their ability to colonise an area, and how they may respond to changes in climate. Eretmoptera murphyi is a chironomid midge introduced to Signy Island (Maritime Antarctic) from South Georgia (Sub-Antarctic) where it is endemic. Here, we explore the tolerance of this species' egg masses to heat and desiccation …
[truncated: 1,046 more rows]
[truncated: 29 more columns]

## Sheet: Table S2
Years	USA	China	Canada	Germany	Portugal	Spain	Brazil	France	Australia	Netherlands	England	Italy	South Korea	Belgium	Finland
2024	331	154	153	130	95	92	86	76	66	64	63	62	56	43	40
2023	319	139	147	117	91	85	74	75	60	61	60	59	55	42	39
2022	312	129	143	108	78	79	63	74	59	57	55	54	53	41	39
2021	301	118	137	103	72	77	55	70	57	54	52	54	53	41	38
2020	285	103	132	95	64	69	45	68	55	53	50	52	53	41	36
2019	273	95	126	88	55	62	35	66	53	51	50	46	52	39	35
2018	264	82	117	81	46	58	31	59	47	50	48	43	50	35	32
2017	255	67	101	79	43	49	24	55	42	47	41	37	47	34	31
2016	245	55	91	67	35	40	19	51	35	45	39	35	45	33	29
[truncated: 45 more rows]

## Sheet: Table S3
	Chironomus riparius	Chironomidae	Chironomus dilutus	Chironomus tentans	Chironomus sp.	Chironomus sancticaroli	Chironomus tepperi	Chironomus plumosus	Chironomus kiiensis	Chironomus anthus	others	Total
[truncated: 8 more rows]

[truncated: 1 more sheets: Table S4]
